# Supplementary material for: PE homeostasis rebalanced through mitochondria-ER lipid exchange prevents retinal degeneration in Drosophila
Source: PLoS Genet. 2020 Oct 16;16(10):e1009070. doi: 10.1371/journal.pgen.1009070 (PMC7592913; doi:10.1371/journal.pgen.1009070)
Supplement: S1 Data — Percentage of membrane lipids measured in wild type and pect29 mutant retinas at day1. (XLSX) [file pgen.1009070.s009.xlsx]

## Sheet: lipid percentage
Lipidomic analysis measuring lipid levels in pect29 mutant retinas.
Lipid percentage%	wt-1	wt-2	wt-3	wt-4	wt-5	wt-6	pect29-1	pect29-2	pect29-3	pect29-4	pect29-5	pect29-6
TAG	0.38478	0.392868	0.502535	0.47093	0.473798	0.498197	0.450028	0.540102	0.590281	0.417719	0.482498	0.432668
DAG	0.0388558	0.0385887	0.0414493	0.0383067	0.0362185	0.0386514	0.0461624	0.045978	0.0505091	0.0423896	0.0428549	0.0384813
PE	0.544029	0.526795	0.529165	0.52246	0.516247	0.551439	0.331546	0.363791	0.352701	0.366834	0.356417	0.358163
PC	0.244712	0.259109	0.252573	0.267236	0.260634	0.255025	0.380481	0.406059	0.405425	0.397095	0.414936	0.414734
PA	0.0810838	0.0794496	0.0906841	0.0767678	0.0964686	0.0772843	0.171103	0.104646	0.114739	0.0903807	0.0921278	0.0867784
PI	0.0172738	0.0151369	0.0128952	0.013693	0.01658	0.0136262	0.0183846	0.0204857	0.0211929	0.0234042	0.0173216	0.0253287
PS	0.0445276	0.0451233	0.0479783	0.0441634	0.045868	0.0407198	0.0353638	0.0363961	0.0378492	0.0372783	0.0353371	0.036827
PG	0.00726828	0.00628551	0.00616108	0.00682519	0.00733073	0.00654961	0.00668598	0.00625542	0.00578608	0.0072211	0.00720028	0.00668851
CL	0.0609768	0.0679842	0.0604454	0.0687593	0.0567776	0.0552856	0.0561044	0.0620084	0.0618756	0.0773622	0.0763056	0.0713471
LPI	0.000128828	0.000116422	9.82705e-05	9.51241e-05	9.41036e-05	6.98201e-05	0.000331563	0.000358348	0.000431498	0.000424393	0.000354455	0.00013346

## Sheet: original data
	wt-1	wt-2	wt-3	wt-4	wt-5	wt-6	pect29-1	pect29-2	pect29-3	pect29-4	pect29-5	pect29-6
PE24:0	0.000104079	2.95279e-05	6.54952e-05	7.78235e-05	0.000102299	6.18448e-05	3.69977e-05	8.43488e-06	9.58593e-05	1.37513e-05	2.40588e-05	3.56331e-05
PE26:1	4.62566e-05	1.96864e-05	6.54952e-05	0	7.95648e-05	4.1231e-05	7.3992e-05	3.37428e-05	1.91705e-05	6.87605e-05	1.20274e-05	4.75068e-05
PE27:2	3.46914e-05	9.84154e-06	3.27494e-05	4.44679e-05	4.54639e-05	3.09224e-05	0	3.37428e-05	1.91705e-05	6.87605e-05	6.01451e-05	1.18777e-05
PE27:0	0.000115639	6.88974e-05	3.27494e-05	3.33519e-05	2.27339e-05	6.18448e-05	0.00011099	3.37428e-05	2.87592e-05	5.50092e-05	4.81137e-05	7.12622e-05
PE28:2	2.31261e-05	9.84154e-06	4.36622e-05	6.67037e-05	2.27339e-05	5.15396e-05	3.69977e-05	2.53079e-05	9.58524e-06	1.37513e-05	3.60863e-05	2.37554e-05
PE28:1	0.00013877	0.000137795	9.82409e-05	0.000144527	0.000125029	0.000175229	8.32423e-05	5.06126e-05	3.83444e-05	1.37513e-05	7.21725e-05	0.000130647
PE29:2	6.93827e-05	9.84154e-06	7.64116e-05	7.78235e-05	3.41008e-05	0	2.77474e-05	3.37428e-05	1.91705e-05	4.12579e-05	0.000108259	7.12622e-05
PE29:1	0.000161896	6.88974e-05	0	6.67037e-05	5.68309e-05	4.1231e-05	0	7.59205e-05	2.87592e-05	1.37513e-05	3.60863e-05	9.50175e-05
PE29:0	0.000127205	5.90559e-05	0.000120074	0.000200111	0.00018186	0.000298922	0.00011099	6.74856e-05	0.000115033	0.000178775	6.01451e-05	0.000201909
PE30:3	4.62566e-05	3.93695e-05	6.54952e-05	0	3.41008e-05	1.03086e-05	1.84971e-05	2.53079e-05	4.79296e-05	6.87605e-05	1.20274e-05	2.37554e-05
PE30:2	5.78219e-05	8.85805e-05	6.54952e-05	0.000155643	0.000170496	0.000123693	2.77474e-05	4.21777e-05	3.83444e-05	4.12579e-05	9.62313e-05	8.31399e-05
PE30:1	0.00323792	0.00371059	0.00356947	0.00408007	0.003444	0.0047106	0.00213656	0.00283434	0.00363313	0.00290166	0.00309143	0.00365812
PE30:0	0.00135299	0.00136809	0.00123348	0.00145637	0.00122756	0.00190692	0.000601196	0.000835119	0.0010353	0.000660094	0.000998399	0.00112832
PE31:3	0.00040474	0.000285431	0.000207402	0.000311287	0.00021596	0.000175229	0.000332969	0.000236196	0.000239652	0.00042631	0.000300721	0.000285049
PE31:2	0.000208153	5.90559e-05	0.000261981	0.000144527	0.000147763	0.000123693	0.000129487	8.43554e-05	0.000134204	0.000151272	0.000168404	0.00016628
PE31:1	0.000450997	0.000472434	0.000447546	0.000822684	0.000625147	0.000659689	0.000314472	0.000480824	0.000440959	0.000577582	0.000661592	0.000546342
PE32:3	0.000647584	0.000728337	0.000611286	0.000789332	0.000681978	0.000773077	0.000258977	0.000573618	0.000690199	0.000646343	0.000396953	0.00064136
PE32:2	0.00963283	0.0112597	0.0106538	0.0114175	0.0110708	0.0126372	0.00727909	0.0074064	0.00790852	0.00761859	0.00756619	0.00845643
PE32:1	0.0266435	0.0299111	0.0321143	0.0347862	0.0313711	0.0361284	0.022013	0.0259224	0.0284707	0.0247398	0.0273056	0.0249655
PE32:0	0.00311072	0.00349405	0.00386419	0.0035909	0.00372816	0.00421583	0.00275625	0.00260658	0.00286624	0.00279165	0.0029952	0.00289799
PE33:3	0.000219718	0.000462592	0.000185569	0.000133407	0.000272791	0.000360767	0.000147987	0.000244631	0.000210893	0.000261287	0.000276666	0.000296926
PE33:2	0.00123735	0.00111219	0.00112433	0.00142302	0.00146626	0.00186569	0.000730683	0.00100383	0.000949021	0.00100389	0.000986372	0.00095016
PE33:1	0.00217403	0.00203738	0.00196484	0.00225682	0.00275065	0.00257692	0.00121164	0.00150996	0.00183094	0.00221407	0.00223738	0.00193595
PE34:2	0.121896	0.113847	0.11216	0.109106	0.109719	0.119868	0.0646794	0.0680832	0.065751	0.0690349	0.0691302	0.0735068
PE34:1	0.0660768	0.0722334	0.0725246	0.0707397	0.0690618	0.0761943	0.0608318	0.0601201	0.0653483	0.0653906	0.0630436	0.0624493
PE34:0	0.00645272	0.0059645	0.0061456	0.00725964	0.0068539	0.00752459	0.00563274	0.00549154	0.00625971	0.0059546	0.0067362	0.0059385
PE35:5	0.000173461	0.000255903	0.000185569	0.000188995	7.95648e-05	0.000133998	6.47451e-05	0.000109663	9.58593e-05	4.12579e-05	0.000108259	0.000118769
PE35:4	0.000265974	0.000305114	0.000360222	0.000322403	0.000250057	0.000340153	0.000194232	0.000227758	0.000239652	0.000206281	0.000192463	0.000273171
PE35:3	0.00663775	0.00698811	0.00600369	0.00561427	0.00616055	0.00764829	0.00398639	0.00619169	0.00462049	0.00580333	0.00374099	0.0041332
PE35:2	0.0113096	0.0121258	0.0105992	0.00913847	0.0113436	0.0122661	0.0055865	0.00868861	0.00637475	0.00820992	0.00620692	0.00609291
PE35:1	0.00316854	0.0033661	0.00285994	0.0035242	0.00379636	0.0045663	0.00195157	0.00264876	0.00209935	0.00324547	0.00209303	0.00243479
PE35:0	0.000312227	0.000354325	0.000316559	0.000366874	0.000488752	0.000618461	0.000249727	0.000328987	0.000354685	0.00035755	0.000252608	0.000380066
PE36:6	0.000959815	0.000866132	0.000884179	0.000944976	0.000954773	0.000886461	0.000369967	0.000582053	0.000306755	0.000591334	0.000421011	0.000344433
PE36:5	0.0168603	0.0141927	0.0151948	0.0138522	0.0128894	0.0113694	0.00516103	0.00512037	0.00439043	0.00528075	0.00405375	0.00420446
PE36:4	0.0633939	0.0576174	0.0602552	0.0543194	0.0550471	0.0527134	0.0238443	0.0264201	0.0219234	0.0265826	0.0257058	0.0254881
PE36:3	0.078855	0.0742806	0.0733651	0.074842	0.075427	0.0795855	0.0359793	0.04292	0.0373761	0.0420673	0.0403209	0.0396455
PE36:2	0.0497137	0.0489167	0.0479313	0.0493722	0.0478295	0.0485697	0.0368949	0.0418571	0.0391304	0.0383817	0.0384083	0.0384102
PE36:1	0.00844173	0.00851368	0.00819776	0.00838249	0.00910443	0.00892644	0.00590097	0.00674	0.00722791	0.00764609	0.00648359	0.00616417
PE37:3	0.00128361	0.00128935	0.00123348	0.000878272	0.000943406	0.00119569	0.000702936	0.000894166	0.000833988	0.000962639	0.000637533	0.000748251
PE37:2	0.00188493	0.00192911	0.00149547	0.00191218	0.00186408	0.00183476	0.00113765	0.00109662	0.000786059	0.00132019	0.000926227	0.000783884
PE37:1	0.000797919	0.000807076	0.000491212	0.000700393	0.000727446	0.000721537	0.000434712	0.000480824	0.000450544	0.000343798	0.000601447	0.00047508
PE37:0	0.000289101	0.000462592	0.000360222	0.00045581	0.000522852	0.000463846	0.000342219	0.000379599	0.000268411	0.000302545	0.000372898	0.000498835
PE38:6	0.000242844	0.000236217	0.000185569	0.000222347	0.000261424	0.000288613	0.000184982	0.000312114	0.000277996	0.000247535	0.000168404	0.000273171
PE38:5	0.000231279	0.000108267	0.00015282	0.000289051	0.000227327	0.000319539	0.000129487	0.000185581	0.000134204	0.000110014	9.62313e-05	0.000142524
PE38:4	0.000312227	0.000108267	0.000207402	0.000244583	0.00015913	0.00021646	0.000175735	9.27903e-05	0.000201307	0.00012377	9.62313e-05	7.12622e-05
PE38:3	0.000682275	0.000905502	0.000807768	0.00112285	0.000727446	0.000907075	0.000379217	0.00053144	0.000383444	0.000481319	0.000481157	0.000427573
PE38:2	0.00410523	0.00361216	0.00397335	0.00369096	0.00335307	0.00338091	0.002784	0.00311271	0.00301003	0.0035205	0.00281477	0.00260106
PE38:1	0.0111824	0.0104526	0.0112651	0.0100279	0.00986598	0.0104004	0.00782479	0.00819934	0.00789893	0.00808616	0.00831198	0.00852769
PE38:0	0.00974847	0.00840541	0.00908194	0.00860483	0.00855885	0.00934905	0.00876821	0.00940563	0.0102092	0.00929633	0.0091901	0.00963226
PE40:6	0.000497253	0.000669285	0.000676781	0.000589221	0.000727446	0.000834921	0.000536451	0.000725456	0.000651855	0.000536329	0.00064956	0.000581975
PE40:5	0.000485688	0.00040354	0.000654948	0.000589221	0.000636514	0.000721537	0.000369967	0.000480824	0.000402615	0.000330047	0.000396953	0.000510713
PE40:4	0.0014455	0.00137794	0.00142997	0.00145637	0.00123893	0.00122661	0.000675188	0.000792941	0.000555992	0.000811367	0.000661592	0.000736373
PE40:3	0.00558542	0.00458656	0.00517409	0.00444694	0.00451243	0.00493737	0.00320021	0.00286808	0.00263618	0.00310795	0.00271854	0.00256543
PE40:2	0.00824514	0.00642709	0.00792487	0.00708176	0.00618329	0.00638045	0.00511479	0.00482513	0.00445753	0.00499196	0.00431838	0.00451326
PE40:1	0.00698467	0.00552159	0.00594911	0.00578103	0.00498982	0.00566922	0.00489281	0.00568555	0.005234	0.00503322	0.0054491	0.00505961
PE40:0	0.0023475	0.00193895	0.0017247	0.00216789	0.00164812	0.00183476	0.00190533	0.00201609	0.00204184	0.00182901	0.00188854	0.00187657
PE41:4	0.000393175	0.000324801	0.0004148	0.000400226	0.000386457	0.000474151	0.000332969	0.000379599	0.00029717	0.000343798	0.000433043	0.000320678
PE41:3	0.000508818	0.000177164	0.000305643	0.000177879	0.000193226	0.000257691	0.000416211	0.000253066	0.000153378	0.000371305	0.000300721	0.000178153
PE41:2	0.000416305	0.000236217	0.000272893	0.000200111	0.000329622	0.000319539	0.000305222	0.000278374	0.000172548	0.000275038	0.000144345	0.000213787
PE41:1	0.00069384	0.000541331	0.000644032	0.00054475	0.00059105	0.000546305	0.000499454	0.000413342	0.000450544	0.000440062	0.000517243	0.000320678
PE41:0	0.000901993	0.00100392	0.000851433	0.000822684	0.000716079	0.000917383	0.000665938	0.000683278	0.000824403	0.000605085	0.000793909	0.000795762
PA30:2	0.00059767	0.000480543	0.00048125	0.000623969	0.00064249	0.000264476	0.000254453	0.000360808	0.000416808	0.000467588	0.000548596	0.000631772
PA30:1	0.000896503	0.000732254	0.000983422	0.00130643	0.00164192	0.00122793	0.00106207	0.000793777	0.00121708	0.00085724	0.00104234	0.000767151
PA32:3	0.000722185	0.00061784	0.000857879	0.000467978	0.000928042	0.000623414	0.000464652	0.000408914	0.000450154	0.00070138	0.000493737	0.000451265
PA32:2	0.00131985	0.00155604	0.00215516	0.0020864	0.00216543	0.00213472	0.00129439	0.0012508	0.00203402	0.00165604	0.00232239	0.00139892
PA32:1	0.0034366	0.00395875	0.00393369	0.00343184	0.00573482	0.00442056	0.0073017	0.00465441	0.00630214	0.00413035	0.00526653	0.00412908
PA32:0	0.00356111	0.00343244	0.00318043	0.00251538	0.00316486	0.00215361	0.00949221	0.00663885	0.00938652	0.00584484	0.00672946	0.0066336
PA34:3	0.00408407	0.00466812	0.00506358	0.00446528	0.00637731	0.00457169	0.00257772	0.0029947	0.00378461	0.00356535	0.00448021	0.00392601
PA34:2	0.0104592	0.0102058	0.0130146	0.0102565	0.0134209	0.0114292	0.00986836	0.0100665	0.0129711	0.0107545	0.0119228	0.011575
PA34:1	0.0165106	0.0143705	0.0147513	0.0119724	0.0142775	0.011297	0.0723643	0.0347577	0.0322276	0.0243925	0.0214502	0.0189757
PA36:4	0.0104343	0.011922	0.0144375	0.0115434	0.0149676	0.0121093	0.00902756	0.00784154	0.00868628	0.00884519	0.00853983	0.00967965
PA36:3	0.0100359	0.0108923	0.0144165	0.0116799	0.0134923	0.0112781	0.00841908	0.0067952	0.00987001	0.00746191	0.00766208	0.0086643
PA36:2	0.0104343	0.0105262	0.0117174	0.011251	0.0132781	0.0109381	0.0157982	0.0115218	0.0123709	0.0100142	0.0113011	0.0106047
PA36:1	0.00859149	0.00608687	0.00569129	0.00516725	0.00637731	0.00483617	0.0331785	0.016561	0.0150218	0.0116897	0.0103685	0.0093412
CL62:3(16:1)	0.000224798	0.00031317	0.000325782	0.000325257	0.000526605	0.000270456	0.000204182	0.000300234	0.000217334	0.000314678	0.000260831	0.000340212
CL64:4(16:1)	0.00227609	0.00260976	0.00243085	0.00366456	0.00272877	0.00171289	0.00208718	0.00224175	0.0026515	0.00275948	0.00211038	0.00194406
CL66:5(16:1)	0.00435549	0.00566318	0.00506217	0.00745922	0.00433252	0.00441744	0.00551288	0.00548428	0.00617234	0.00498642	0.00642599	0.00503026
CL66:4(16:1)	0.0021637	0.00344488	0.00213012	0.00372961	0.0024894	0.00218618	0.00215524	0.00236185	0.00212989	0.00280789	0.00227636	0.00216277
CL68:6(18:2)	0.00626628	0.00842952	0.00714218	0.00897709	0.00737247	0.00646839	0.00635229	0.00662517	0.00717209	0.0073344	0.00967455	0.00806786
CL68:5(16:1)	0.00311909	0.00386244	0.00368386	0.00429339	0.00313569	0.00394414	0.00326689	0.00290227	0.00343391	0.00353407	0.0033197	0.00347501
CL68:4(16:1)	0.000702498	0.000574149	0.000726748	0.000780616	0.000502667	0.000788829	0.000612542	0.000720564	0.000695474	0.000992445	0.00111447	0.000656121
CL70:7(18:2)	0.0170005	0.0178247	0.0164145	0.0172169	0.0151997	0.0153709	0.0138843	0.0173536	0.0165393	0.0206235	0.0208192	0.0187845
CL70:6(18:2)	0.00598528	0.00720293	0.00616483	0.00698218	0.00560116	0.0057021	0.00610274	0.00634496	0.00617234	0.00791534	0.0080147	0.00704723
CL72:8(18:2)	0.0188831	0.0180595	0.0163644	0.0153304	0.0148886	0.0144243	0.0159261	0.0176738	0.0166914	0.026094	0.0222894	0.0238391
LPI16:0	6.16131e-05	7.01953e-05	5.85836e-05	5.40892e-05	5.12345e-05	4.7088e-05	0.000211351	0.000246085	0.000323864	0.000325591	0.000249431	9.07095e-05
LPI18:0	6.72151e-05	4.6227e-05	3.96869e-05	4.10349e-05	4.28691e-05	2.27321e-05	0.000120212	0.000112262	0.000107631	9.88021e-05	0.000105023	4.27502e-05
PI 32:3	1.02495e-05	1.21816e-05	9.60369e-06	1.51683e-05	8.501e-06	1.89798e-05	1.51736e-05	2.19162e-05	1.57716e-05	2.7391e-05	1.4298e-05	2.22564e-05
PI 32:2	0.000183327	0.000181858	0.000137347	0.000189589	0.000189183	0.000158446	0.000141358	0.0001723	0.000171498	0.000209984	0.00013058	0.000207724
PI 32:1	0.000683207	0.000611709	0.00052057	0.00057919	0.000617498	0.000428295	0.000571027	0.000584918	0.000591376	0.0006699	0.000479435	0.000628475
PI 32:0	0.000357547	0.000325431	0.000321755	0.00028912	0.00031353	0.000224463	0.000454424	0.000422441	0.000438603	0.000550068	0.000427964	0.000554289
PI 33:3	5.6912e-06	1.47938e-05	1.53689e-05	1.42193e-05	7.43983e-06	1.32047e-05	3.99176e-06	7.55652e-06	5.91349e-06	1.25515e-05	1.4298e-05	1.58986e-05
PI 33:2	4.21309e-05	3.30663e-05	5.57066e-05	6.25636e-05	6.2706e-05	6.76677e-05	2.79528e-05	4.00525e-05	4.63235e-05	6.84735e-05	5.62353e-05	8.47844e-05
PI 33:1	6.49047e-05	6.26506e-05	4.51414e-05	5.78226e-05	8.07731e-05	5.44664e-05	5.67025e-05	6.57454e-05	6.20951e-05	8.1025e-05	6.38627e-05	6.46486e-05
PI 33:0	4.78266e-05	3.39359e-05	1.24844e-05	4.36069e-05	7.33333e-05	3.96107e-05	3.03471e-05	4.23192e-05	3.25242e-05	7.64612e-05	4.19372e-05	6.46486e-05
PI 34:3	0.000877921	0.000796176	0.000653114	0.000619953	0.000841754	0.000683294	0.000947982	0.00106555	0.00106152	0.00127475	0.000867368	0.0013534
PI 34:2	0.00265995	0.00237548	0.00221483	0.00207599	0.00248806	0.00235109	0.00280321	0.00314978	0.00337971	0.00335291	0.00285183	0.00410894
PI 34:1	0.00204051	0.00174637	0.00147143	0.00171672	0.0017866	0.00126261	0.0016404	0.00189456	0.00206784	0.00196062	0.00140113	0.00226696
PI 34:0	0.000248232	0.000240157	0.000164239	0.000225608	0.000257203	0.000155144	0.000305879	0.000312107	0.000250349	0.000297861	0.000205882	0.000313706
PI 35:5	1.13869e-05	3.48188e-06	2.88074e-06	1.8942e-06	1.06272e-05	5.77513e-06	7.9696e-07	3.02327e-06	3.94117e-06	2.28391e-06	2.85882e-06	7.42011e-06
PI 35:4	7.97036e-06	7.83008e-06	8.64591e-06	1.13762e-05	9.56605e-06	4.12753e-06	1.27792e-05	9.82315e-06	1.47837e-05	1.48355e-05	8.57646e-06	1.48363e-05
PI 35:3	4.55475e-05	3.56752e-05	3.7457e-05	3.22307e-05	5.52662e-05	3.301e-05	5.91003e-05	7.93484e-05	7.68788e-05	0.000101568	7.05333e-05	0.000101741
PI 35:2	8.88158e-05	9.48439e-05	5.47451e-05	9.10023e-05	0.000103093	0.000103154	8.54557e-05	0.000117891	0.000110391	0.000186021	0.000146784	0.00018123
PI 35:1	3.52979e-05	4.35086e-05	2.11303e-05	6.91988e-05	6.37711e-05	4.29127e-05	3.75372e-05	4.98757e-05	4.43546e-05	7.76012e-05	5.52823e-05	9.00839e-05
PI 35:0	2.16364e-05	1.65331e-05	1.05652e-05	2.27487e-05	2.33807e-05	7.42615e-06	1.83684e-05	1.88929e-05	1.57716e-05	3.53787e-05	1.71569e-05	2.22564e-05
PI 36:6	0.000107036	0.000109638	8.64406e-05	7.20419e-05	7.75857e-05	4.78623e-05	0.000174903	0.000204796	0.000224723	0.000288729	0.000183957	0.000201366
PI 36:5	0.000856289	0.000699593	0.000610857	0.000580139	0.000687644	0.00058014	0.00124348	0.00154467	0.00157799	0.0019047	0.00140018	0.00190662
PI 36:4	0.00276244	0.00225627	0.00205443	0.00190536	0.00263579	0.00213818	0.00312906	0.00369616	0.00384	0.00447588	0.0032493	0.00487731
PI 36:3	0.00423134	0.003759	0.00307348	0.00352918	0.00440539	0.00374491	0.00338782	0.00424783	0.00472805	0.00506247	0.00378115	0.00569549
PI 36:2	0.00122066	0.00111639	0.000850971	0.00100576	0.00123925	0.00101174	0.00107097	0.00137917	0.00135524	0.00154864	0.00115236	0.001683
PI 36:1	0.000152583	0.000147925	0.000120059	0.000135554	0.00016155	0.000113057	0.000202852	0.000204796	0.000184313	0.000232808	0.000134396	0.000221502
PI 36:0	3.30232e-05	2.52329e-05	1.53689e-05	2.36977e-05	1.59408e-05	1.81543e-05	1.91688e-05	4.08092e-05	2.46418e-05	3.19548e-05	2.85961e-05	4.34545e-05
PI 37:6	6.83301e-06	1.82724e-05	1.53689e-05	1.42193e-05	1.48797e-05	1.23792e-05	9.5844e-06	1.58697e-05	1.97128e-05	1.02716e-05	1.5251e-05	1.48363e-05
PI 37:5	7.97036e-06	4.35152e-06	7.68443e-06	5.68627e-06	3.18739e-06	2.47652e-06	2.15632e-05	9.82315e-06	2.16851e-05	9.13166e-06	5.71764e-06	8.47844e-06
PI 37:4	5.6912e-06	1.21816e-05	9.60369e-06	9.47833e-06	2.12622e-06	9.07716e-06	2.39575e-05	1.96496e-05	1.6756e-05	9.13166e-06	1.33451e-05	1.80152e-05
PI 37:3	2.27737e-05	1.82724e-05	7.68443e-06	1.32704e-05	2.01933e-05	1.40302e-05	1.5974e-05	2.26696e-05	1.37993e-05	2.39671e-05	1.71569e-05	1.27196e-05
PI 37:2	1.70781e-05	2.61058e-05	1.34459e-05	1.61135e-05	2.97593e-05	1.56778e-05	2.55549e-05	2.34262e-05	1.97128e-05	1.82593e-05	2.28745e-05	2.64937e-05
PI 37:1	1.13869e-05	1.21816e-05	7.68443e-06	7.58413e-06	4.25244e-06	5.77513e-06	7.18656e-06	7.55652e-06	1.87283e-05	6.84775e-06	1.23921e-05	1.48363e-05
PI 38:6	4.55385e-06	1.1312e-05	3.84222e-06	6.6352e-06	5.31361e-06	7.42615e-06	2.63554e-05	1.81363e-05	1.6756e-05	6.84775e-06	9.53333e-06	1.16574e-05
PI 38:5	3.64397e-05	1.39209e-05	2.49726e-05	1.61135e-05	1.70059e-05	1.40302e-05	0.000154934	8.69049e-05	6.60362e-05	5.93418e-05	2.00157e-05	3.81549e-05
PI 38:4	0.000178773	0.000110507	9.02828e-05	7.86771e-05	9.99052e-05	6.51945e-05	0.0011748	0.000583405	0.000391295	0.000378886	0.000206835	0.000206665
PI 38:3	6.83212e-05	4.08963e-05	5.37873e-05	5.11874e-05	5.52662e-05	5.03388e-05	0.00020525	0.000146607	0.000107434	0.00011298	7.33921e-05	7.20687e-05
PI 38:2	3.87144e-05	4.69871e-05	2.78533e-05	3.7917e-05	4.67652e-05	4.04362e-05	5.03129e-05	4.83657e-05	4.92802e-05	7.18974e-05	3.52666e-05	4.45128e-05
PI 38:1	3.98518e-05	4.1766e-05	3.55377e-05	4.64501e-05	4.25128e-05	5.11643e-05	6.78843e-05	7.25485e-05	6.11072e-05	7.18974e-05	5.14706e-05	7.94849e-05
PI 38:0	1.13869e-05	1.47938e-05	7.68443e-06	3.79207e-06	3.18739e-06	1.07282e-05	6.54899e-05	2.34262e-05	2.26695e-05	3.08149e-05	1.5251e-05	7.42011e-06
PI 40:3	1.3666e-05	3.48188e-06	6.72295e-06	4.741e-06	7.43983e-06	7.42615e-06	3.11476e-05	7.55652e-06	6.89792e-06	9.13166e-06	9.53333e-06	1.69569e-05
PI 40:4	1.48034e-05	1.21816e-05	1.44074e-05	1.13762e-05	1.27534e-05	1.23792e-05	6.38925e-05	2.34262e-05	3.64688e-05	3.99425e-05	2.76431e-05	2.4377e-05
PS 27:1	4.66536e-06	1.6397e-06	1.51988e-06	1.30432e-06	5.43754e-06	0	2.08114e-06	1.75672e-06	2.17611e-06	4.00183e-06	2.51765e-06	4.50872e-06
PS 27:0	3.10875e-06	0	6.0758e-06	1.30432e-06	2.71877e-06	2.35031e-06	3.12172e-06	8.78359e-07	3.26416e-06	1.33527e-06	1.25882e-06	7.5106e-06
PS 28:1	1.55661e-06	1.14647e-05	3.03605e-06	5.22096e-06	1.22383e-05	5.87747e-06	2.08114e-06	4.38851e-06	2.17611e-06	0	5.03529e-06	6.00769e-06
PS 29:1	7.77411e-06	1.6397e-06	3.03605e-06	6.52529e-06	2.71877e-06	2.35031e-06	1.04057e-06	1.75672e-06	0	4.00183e-06	2.51765e-06	6.00769e-06
PS 30:1	2.17657e-05	2.94848e-05	3.79673e-05	3.13258e-05	2.58361e-05	3.29213e-05	2.18624e-05	2.45842e-05	4.02684e-05	1.33368e-05	3.02196e-05	3.30521e-05
PS 32:4	3.10875e-06	1.63804e-05	7.59198e-06	9.1376e-06	4.07816e-06	3.52716e-06	1.4575e-05	1.66822e-05	1.30601e-05	2.13404e-05	3.4e-05	7.5106e-06
PS 32:3	3.57573e-05	3.27609e-05	2.73356e-05	2.87135e-05	3.12736e-05	2.5867e-05	1.4575e-05	2.63376e-05	2.93844e-05	2.26757e-05	2.0149e-05	3.75569e-05
PS 32:2	0.000149238	0.000153976	0.00016553	0.000203607	0.000150931	0.000170484	8.74533e-05	0.00010711	0.000157809	0.000125372	0.000135996	0.000199804
PS 32:1	0.000349777	0.000347265	0.000364474	0.000432013	0.000368487	0.000431501	0.000232169	0.000298507	0.000361327	0.000309428	0.000347541	0.0003275
PS 32:0	5.44099e-05	5.56935e-05	9.26384e-05	9.13613e-05	9.92623e-05	8.70057e-05	5.41376e-05	5.00435e-05	7.83606e-05	4.00143e-05	6.29607e-05	7.51139e-05
PS 34:4	0.000144577	0.00016872	0.000135158	0.000210135	0.000148212	0.00013874	6.87125e-05	8.51614e-05	0.000158897	0.000109369	9.19215e-05	7.96226e-05
PS 34:3	0.000921863	0.00101395	0.00113138	0.00108983	0.000973572	0.00100174	0.00070484	0.000819144	0.00111881	0.000866938	0.000931811	0.000865316
PS 34:2	0.00284176	0.00290589	0.00346705	0.00311938	0.00322257	0.0030934	0.0020989	0.00244075	0.00316598	0.00275686	0.0027287	0.00299706
PS 34:1	0.00197275	0.00198859	0.00234326	0.00209873	0.00225036	0.00215162	0.0015419	0.00181563	0.00214947	0.00200596	0.00183089	0.00208217
PS 36:6	0.0014302	0.00150536	0.00153534	0.00129213	0.00126455	0.000968817	0.000505986	0.000644426	0.000525668	0.000621527	0.000472204	0.000485238
PS 36:5	0.00572394	0.00569876	0.00575715	0.00508498	0.00540767	0.00418802	0.00255804	0.0029965	0.00258372	0.00285156	0.00243656	0.0027612
PS 36:4	0.00770913	0.00822791	0.00762507	0.00699315	0.00794766	0.00652306	0.00468921	0.00552241	0.00497262	0.00549638	0.00514637	0.00546682
PS 36:3	0.00637685	0.00659642	0.00725756	0.00650893	0.00677149	0.00666886	0.00470066	0.00549695	0.00584111	0.00596453	0.00562613	0.00593553
PS 36:2	0.0116329	0.0116449	0.0130345	0.0124253	0.0124022	0.0109815	0.0100385	0.0107639	0.0118379	0.0111141	0.0110306	0.0111425
PS 36:1	0.00395017	0.00345136	0.00369029	0.00339999	0.00357883	0.00313573	0.00610305	0.00411678	0.00379722	0.00396124	0.00346659	0.00338765
PS 38:5	3.42007e-05	3.93131e-05	3.49276e-05	3.39344e-05	3.39924e-05	2.82173e-05	5.51782e-05	4.30199e-05	3.70042e-05	4.53474e-05	3.27412e-05	1.8027e-05
PS 38:4	0.000104154	0.000103198	0.000113898	0.000100499	9.92623e-05	9.05328e-05	0.000355023	0.000136962	0.000128425	8.80282e-05	9.5698e-05	9.76496e-05
PS 38:3	0.000292258	0.000294848	0.000311319	0.000271479	0.000263791	0.000275126	0.000507026	0.000283582	0.000240522	0.000266751	0.000226659	0.000232856
PS 38:2	0.000545655	0.000566763	0.000590751	0.000492053	0.000590125	0.000513803	0.000609055	0.000465323	0.000441864	0.000374785	0.000429388	0.000417635
PS 38:1	0.000184995	0.000229326	0.000201977	0.000206219	0.000187642	0.000171661	0.000345651	0.000203687	0.000146925	0.000177388	0.000124663	0.000123187
PS 38:0	3.1092e-05	3.76767e-05	3.94835e-05	2.61048e-05	2.31173e-05	2.70439e-05	4.89312e-05	2.98511e-05	1.52362e-05	3.60125e-05	2.39255e-05	3.00463e-05
PG30:2	0.000133364	0.000105791	8.62335e-05	0.00012405	0.000144068	0.000104795	0.000110972	0.000129273	0.000100595	9.78096e-05	0.000175212	0.00011382
PG30:1	0.000102401	5.18963e-05	6.58095e-05	9.97259e-05	4.08203e-05	3.92968e-05	4.55764e-05	7.219e-05	6.82607e-05	8.1041e-05	9.47097e-05	6.91849e-05
PG30:0	6.42981e-05	4.39135e-05	4.53855e-05	4.62156e-05	6.00299e-05	4.49116e-05	3.56683e-05	7.72265e-05	5.74838e-05	6.98646e-05	7.81333e-05	4.01693e-05
PG32:4	3.33399e-05	2.59498e-05	2.49615e-05	2.43242e-05	4.08203e-05	2.80706e-05	2.378e-05	2.68607e-05	2.15573e-05	3.63273e-05	1.89412e-05	2.00847e-05
PG32:3	2.14312e-05	9.98095e-06	2.94989e-05	5.10812e-05	3.12155e-05	2.43286e-05	4.55764e-05	2.68607e-05	2.15573e-05	2.7945e-05	2.84117e-05	3.12424e-05
PG32:2	0.000559647	0.000407191	0.000558242	0.000644574	0.000595485	0.000561396	0.000449826	0.000441538	0.000429332	0.000623181	0.000511431	0.000466432
PG32:1	0.000573937	0.000540926	0.00049697	0.000700517	0.0006267	0.00053894	0.000568723	0.000525483	0.000573038	0.000625979	0.000698482	0.000528921
PG32:0	0.000183372	0.000203595	0.000170196	0.00013621	0.000254523	0.000183389	0.000219961	0.000156134	0.000154486	0.000159288	0.000227302	0.000218708
PG34:4	4.28669e-05	7.38531e-05	5.21935e-05	5.83758e-05	5.28263e-05	3.92968e-05	4.75601e-05	4.53293e-05	5.20953e-05	8.1041e-05	8.52392e-05	4.90963e-05
PG34:3	0.00046439	0.000477051	0.000406199	0.000452417	0.000485034	0.000404205	0.00052513	0.000481831	0.00041496	0.000494632	0.000473549	0.000484286
PG34:2	0.00148842	0.00134333	0.0013593	0.00137185	0.00151753	0.00158126	0.00130192	0.00130615	0.00130416	0.00152582	0.00163374	0.00149749
PG34:1	0.000583464	0.000371263	0.000521935	0.000603224	0.000631503	0.000662445	0.000634119	0.000550665	0.000511962	0.000603622	0.000634553	0.000736472
PG36:6	7.14433e-05	5.18963e-05	6.35389e-05	3.40517e-05	4.56227e-05	3.92968e-05	6.53925e-05	5.03658e-05	7.72449e-05	8.1041e-05	5.44588e-05	6.69502e-05
PG36:5	0.000159559	0.00016567	0.00019062	0.000133781	0.000201697	0.000114152	0.000162493	0.000141024	0.000125745	0.000243127	0.000189419	0.000153989
PG36:4	0.000950212	0.000746517	0.000628589	0.000756464	0.000777976	0.000589466	0.000816428	0.000777312	0.000526335	0.000796443	0.00074347	0.000727545
PG36:3	0.000985934	0.000940131	0.000735246	0.000751599	0.00100368	0.000842092	0.000731216	0.000700082	0.000610764	0.000734965	0.000653494	0.000647202
PG36:2	0.000323881	0.000263478	0.000220119	0.00028945	0.000319355	0.000278827	0.000334894	0.000240075	0.000255085	0.000287837	0.000300702	0.000314674
PG36:1	6.19164e-05	7.18582e-05	6.58095e-05	7.29689e-05	9.36466e-05	6.54947e-05	8.12447e-05	7.55488e-05	8.26334e-05	8.94273e-05	0.00010418	6.47194e-05
PG36:0	0.000123837	6.18772e-05	9.53084e-05	8.99984e-05	5.52275e-05	5.42685e-05	9.31364e-05	6.88344e-05	5.92799e-05	0.000122961	0.00010418	0.000124977
PG38:4	5.00121e-05	3.59274e-05	5.21935e-05	6.08086e-05	3.36167e-05	2.994e-05	5.15205e-05	3.69339e-05	3.59265e-05	6.98646e-05	3.78823e-05	3.34771e-05
PG38:3	1.90539e-05	5.18963e-05	6.58095e-05	2.18914e-05	3.60179e-05	5.98833e-05	6.34122e-05	3.86149e-05	3.41304e-05	4.75077e-05	5.20902e-05	2.67809e-05
PG38:2	7.38251e-05	6.78652e-05	4.53855e-05	8.02672e-05	8.16406e-05	6.92402e-05	8.71923e-05	7.3871e-05	6.46684e-05	6.98646e-05	6.15607e-05	6.69502e-05
PG38:1	0.000107165	9.18168e-05	0.000104387	0.000114319	0.000108054	0.000104795	0.000105025	0.000129273	0.000127541	0.000148111	0.000144431	0.000100427
PG38:0	9.04972e-05	8.18358e-05	7.71549e-05	0.000107024	9.36466e-05	8.98233e-05	8.52086e-05	8.39442e-05	7.72449e-05	0.000103398	9.47097e-05	0.000104893
PC27:0	1.94197e-05	7.26581e-06	1.4559e-05	2.27084e-05	2.30553e-05	2.15177e-05	1.82257e-05	1.41163e-05	1.77336e-05	1.57403e-05	2.83019e-05	1.47301e-05
PC28:2	2.60966e-05	2.12365e-05	2.089e-05	1.76633e-05	2.08594e-05	1.7397e-05	1.76375e-05	1.84126e-05	2.28008e-05	1.65693e-05	2.07098e-05	2.41567e-05
PC28:1	0.000826562	0.000546579	0.000457079	0.000718133	0.000592894	0.000548454	0.000739669	0.000766541	0.000454737	0.00082682	0.000547435	0.000697616
PC29:3	0.00137032	0.000985299	0.00110851	0.00105273	0.00112925	0.000999392	0.000968978	0.000980729	0.0010754	0.00122697	0.00110246	0.00117959
PC29:1	2.85229e-05	3.46495e-05	3.10225e-05	3.98698e-05	3.95268e-05	4.44068e-05	2.9397e-05	2.4548e-05	2.97678e-05	3.31386e-05	2.34706e-05	4.0067e-05
PC29:0	9.22456e-05	9.83623e-05	9.17953e-05	0.000159978	0.000152065	0.000161605	6.23264e-05	7.91708e-05	7.79012e-05	0.000127584	0.00012702	0.000141411
PC30:2	0.000150505	0.000158162	0.000204484	0.000201361	0.000176221	0.000191821	0.000177569	0.000190867	0.0002356	0.000226175	0.000255423	0.000206221
PC30:1	0.00244752	0.00280109	0.00275577	0.00348217	0.00293318	0.00298581	0.00223018	0.00268565	0.00299695	0.00238436	0.00292701	0.00262903
PC30:0	0.0037086	0.00396914	0.00365601	0.0043522	0.00409976	0.00351412	0.00170923	0.0021155	0.00202224	0.002019	0.00219387	0.00209816
PC31:2	0.000196627	0.000164309	0.000169032	0.00022508	0.000233865	0.000197313	0.000105247	0.000129494	0.000129202	0.000128413	0.000157396	0.000130214
PC31:1	0.000392042	0.000435365	0.000365284	0.000622753	0.000645596	0.000669312	0.000272818	0.000338162	0.000428769	0.000507028	0.000640627	0.000562103
PC31:0	0.000440591	0.000480075	0.000396307	0.000815532	0.000814683	0.000773234	0.000272818	0.00035289	0.000392034	0.000556736	0.000595066	0.000557386
PC32:3	0.000355629	0.000352649	0.000408965	0.000376983	0.000346953	0.000466964	0.00044627	0.000458451	0.000587736	0.000486318	0.000563309	0.000553263
PC32:2	0.00869709	0.00985578	0.00923466	0.0103753	0.00961698	0.00974761	0.0104829	0.0116626	0.0134027	0.0110999	0.0133358	0.0126208
PC32:1	0.029704	0.0337287	0.0284143	0.0352697	0.0320548	0.029727	0.0287536	0.0301847	0.0338683	0.0271036	0.0309296	0.0300747
PC32:0	0.0142093	0.0140753	0.0136504	0.0142491	0.0139923	0.0117244	0.0100925	0.0108101	0.0108326	0.0095018	0.0101044	0.0101579
PC33:3	0.000588665	0.000543788	0.0005685	0.000582381	0.000559955	0.000479323	0.000404525	0.000452927	0.000469936	0.000446551	0.000449408	0.000527339
PC33:2	0.000756163	0.000811487	0.000800841	0.00104011	0.00110674	0.00113994	0.000981325	0.00128391	0.00132811	0.00168678	0.00183836	0.00181829
PC33:1	0.00142069	0.00166266	0.00138327	0.00223515	0.00235401	0.00218923	0.00136233	0.00182521	0.00184744	0.00229488	0.00240995	0.00234385
PC33:0	0.000659064	0.000786338	0.000591291	0.00110319	0.00107654	0.00107035	0.000428632	0.000661592	0.000554168	0.00097429	0.000821494	0.000866131
PC34:4	0.000824738	0.000843903	0.000898968	0.000833196	0.000803703	0.000716468	0.00135998	0.00146373	0.00146744	0.00136947	0.00134615	0.00141645
PC34:3	0.0164954	0.0178315	0.0184655	0.0176687	0.0172494	0.0178091	0.0297314	0.0323929	0.0345326	0.0314457	0.0335393	0.0339106
PC34:2	0.0625474	0.0669399	0.0676526	0.0670882	0.066963	0.069067	0.124813	0.131915	0.130365	0.129171	0.134131	0.139045
PC34:1	0.0400184	0.0413565	0.0392608	0.0419351	0.0416501	0.0392137	0.0481162	0.0523584	0.0513561	0.0477501	0.051774	0.0502807
PC34:0	0.00571006	0.00581343	0.005459	0.00585357	0.00569563	0.00509218	0.00559161	0.00615073	0.00595653	0.00574963	0.00600451	0.00561217
PC35:3	0.000656638	0.000701949	0.000642571	0.000708545	0.000690065	0.000694036	0.00129942	0.00148766	0.00149658	0.00157825	0.00173549	0.00146358
PC35:2	0.00114881	0.00135471	0.00107306	0.00174159	0.00170238	0.00183214	0.00281344	0.00358107	0.00303558	0.00467261	0.00404949	0.00360947
PC35:1	0.000675451	0.000898674	0.000674858	0.00119655	0.00120116	0.00120678	0.000946047	0.0013281	0.0011362	0.00179282	0.0015995	0.00162326
PC36:4	0.014148	0.0134885	0.0155325	0.013528	0.0135466	0.0146054	0.0349058	0.033014	0.0317492	0.0379766	0.0373341	0.0353345
PC36:3	0.0215088	0.0226736	0.0241366	0.023767	0.0234913	0.0238796	0.0468793	0.0503172	0.0475523	0.0484568	0.0495137	0.0508135
PC36:2	0.0120476	0.012815	0.0119873	0.0131979	0.0128526	0.0118897	0.0205937	0.0226758	0.0220984	0.0214286	0.0210061	0.0208225
PC36:1	0.00257678	0.00258927	0.00221829	0.00254451	0.00258184	0.00214711	0.00356958	0.0039401	0.00357329	0.00368092	0.0034917	0.00324711
PC38:4	0.000138368	0.000152572	0.000127248	0.000139288	0.000122422	0.000116284	0.000168159	0.00020621	0.000161502	0.00017895	0.000181557	0.000152014
PC38:3	0.000125621	0.000131336	0.000120285	9.18486e-05	0.000114188	8.65247e-05	0.000137585	0.000192094	0.000170369	0.000181437	0.000158776	0.000159674
DAG30:2(14:1/16:1)	0.000299627	0.000332711	0.000388578	0.000376048	0.00033803	0.00037097	0.000262976	0.000245789	0.000297198	0.000233182	0.000234235	0.000236696
DAG30:2(14:0/16:2)	0.00014587	0.000143102	0.000165352	0.000111641	0.000117012	9.19758e-05	0.000131488	8.28816e-05	0.00020768	0.000130043	0.00018018	0.000144078
DAG30:1(14:0/16:1)	0.00139169	0.00146321	0.00155018	0.00144543	0.00127737	0.00126927	0.00134633	0.00155191	0.00165069	0.00124663	0.001391	0.00104284
DAG32:3(16:2/16:1)	0.000335107	0.000339867	0.000231494	0.00023797	0.000227521	0.000236071	0.000288701	0.000242934	0.000333003	0.000255603	0.000209012	0.000212685
DAG32:3(16:1/16:2)	0.000358764	0.000357754	0.000425783	0.000255596	0.000243772	0.000266731	0.00033158	0.000280085	0.000297198	0.00036771	0.000281082	0.000349898
DAG32:2(18:2/14:0)	0.000607139	0.000722665	0.000624207	0.000804977	0.000676064	0.000876838	0.000771777	0.000791671	0.00100975	0.000726451	0.000731533	0.000620901
DAG32:2(16:1/16:1)	0.00332743	0.00318401	0.00348895	0.00312296	0.00262949	0.00322836	0.00309569	0.00348107	0.00388503	0.00274437	0.00296217	0.00266884
DAG32:2(16:2/16:0)	0.000248375	0.000207499	0.000152953	0.000143956	0.000185268	0.000159425	0.0001858	0.000137185	0.000229165	0.000206277	0.000183784	0.000226408
DAG32:1(16:1/16:0)	0.00343388	0.00349168	0.00382378	0.00347257	0.00304228	0.00322529	0.00383316	0.00409555	0.00420729	0.00301791	0.00354957	0.00316282
DAG32:1(14:0/18:1)	0.001987	0.00225027	0.0022612	0.0021799	0.00208019	0.00221969	0.0019666	0.00213495	0.00230237	0.00175335	0.00195316	0.0017495
DAG32:0(16:0/16:0)	0.00412381	0.00340582	0.00360882	0.00383099	0.00332506	0.00265811	0.00571402	0.00505585	0.00543188	0.00538561	0.00446488	0.00395181
DAG34:3(16:2/18:1)	0.000429726	0.000443616	0.000491926	0.000314353	0.00033803	0.00030352	0.000314427	0.000320098	0.000476229	0.00046188	0.000338741	0.000363621
DAG34:3(18:2/16:1)	0.00103292	0.000779905	0.000983848	0.000887237	0.00087108	0.00107612	0.00106334	0.00132898	0.00138214	0.000991022	0.00104145	0.00080271
DAG34:2(16:2/18:0)	0.000350879	0.000450769	0.000504325	0.00037311	0.000247025	0.000429222	0.000271551	0.00037726	0.000361648	0.000569503	0.000385588	0.000370482
DAG34:2(16:0/18:2)	0.00288982	0.00280837	0.00293915	0.00267347	0.00271725	0.00259372	0.00476216	0.00484149	0.00551782	0.00418831	0.00431714	0.0043566
DAG34:2(16:1/18:1)	0.00313425	0.00318401	0.00323265	0.00279686	0.00288302	0.00330807	0.00293847	0.00308667	0.00345535	0.0030224	0.00325046	0.00268943
DAG34:1(16:1/18:0)	0.000618967	0.000615337	0.00082263	0.000534692	0.000484294	0.000656097	0.000663158	0.000628764	0.00069107	0.000744388	0.000904509	0.000607178
DAG34:1(16:0/18:1)	0.00456537	0.00521605	0.00546491	0.00485925	0.00481045	0.00556149	0.00576547	0.00613618	0.00647744	0.00442597	0.00504507	0.00453498
DAG34:0(16:0/18:0)	0.00182825	0.00149312	0.0021821	0.00197402	0.0016548	0.00159115	0.00306287	0.00204444	0.00211269	0.00266796	0.00208712	0.00183787
DAG36:4(18:2/18:2)	0.00101321	0.000990979	0.00104172	0.000854922	0.000897083	0.000886035	0.00205807	0.00195203	0.00211618	0.00204931	0.00194956	0.00179752
DAG36:3(18:2/18:1)	0.00157304	0.00157054	0.00166593	0.00173628	0.00149189	0.00190084	0.0021867	0.00202062	0.0022415	0.00182958	0.00176578	0.00173921
DAG36:2(18:1/18:1)	0.00390697	0.00393887	0.00409248	0.00404545	0.00430665	0.00444858	0.00351588	0.00359539	0.00441139	0.00372643	0.00420903	0.00379401
DAG36:2(18:2/18:0)	0.000425783	0.000400685	0.000384447	0.000405425	0.000380283	0.000392433	0.000651725	0.000731654	0.000558586	0.000663674	0.000493698	0.000483684
DAG36:1(18:1/18:0)	0.000827914	0.000797792	0.000921843	0.000869611	0.000994594	0.000901364	0.000980445	0.000814538	0.00085578	0.000982054	0.000926129	0.000737534
TAG38:2(14:1)	4.71977e-05	3.453e-05	4.55667e-05	4.42811e-05	5.40889e-05	6.14354e-05	3.94791e-05	2.65613e-05	3.33186e-05	3.54385e-05	4.09764e-05	3.28358e-05
TAG38:1(14:1)	0.000260694	0.000256351	0.000246767	0.000362331	0.000383087	0.000278731	0.000211466	0.000186841	0.000190786	0.000185144	0.000224208	0.000158112
TAG40:2(14:1)	0.000496143	0.000532061	0.000643847	0.000852816	0.000907102	0.000992047	0.000341248	0.000319641	0.000418652	0.000320186	0.000460121	0.000356637
TAG40:1(14:1)	0.00167448	0.00181905	0.00208481	0.00254994	0.00297537	0.0023255	0.00158373	0.00142785	0.00148221	0.00129724	0.00156886	0.0012548
TAG42:2(14:1)	0.00288081	0.00311442	0.00385776	0.00471966	0.00468488	0.00478418	0.00200802	0.00193479	0.0023394	0.00182579	0.00241944	0.00183067
TAG42:1(14:1)	0.0050937	0.00544355	0.00615502	0.0074944	0.00757639	0.00606526	0.00394752	0.00416724	0.0040527	0.00371634	0.00406088	0.00339765
TAG42:0(14:0)	0.0177711	0.0188304	0.020096	0.0232656	0.0241558	0.015244	0.0194739	0.0198091	0.0165273	0.0169918	0.0169325	0.0108981
TAG44:2(16:1)	0.00361405	0.00388975	0.00450871	0.00465579	0.00477271	0.00456565	0.00347285	0.0038128	0.00379312	0.0030723	0.00356974	0.00289401
TAG44:1(14:1)	0.00349386	0.00386621	0.0046963	0.00486655	0.00520145	0.00439082	0.00304402	0.00352109	0.0034266	0.00308086	0.00349305	0.00283996
TAG44:1(16:1)	0.0122082	0.0129044	0.0145594	0.0143144	0.0143067	0.0105179	0.0126249	0.0145835	0.0131469	0.0111289	0.0116265	0.00846432
TAG46:3(18:2)	0.00113004	0.00113056	0.00142676	0.00147061	0.00153632	0.00161424	0.00109681	0.00123323	0.00138547	0.00107543	0.00124572	0.0010982
TAG46:3(16:1)	0.00267884	0.00258549	0.00314113	0.00311749	0.00329147	0.00353278	0.00222856	0.00265467	0.00280964	0.00207998	0.0025213	0.00202364
TAG46:3(16:2)	0.000141598	0.000162181	0.000199425	0.000176267	0.000198985	0.000232551	0.000100288	0.000107617	0.000119306	0.00011182	0.000123518	9.6485e-05
TAG46:2(18:2)	0.001478	0.00153863	0.00221086	0.00181037	0.00196407	0.00238199	0.00169127	0.00181802	0.00247214	0.00170296	0.00196634	0.00177561
TAG46:2(16:2)	0.000103731	0.000109342	0.000108887	0.00012475	0.000109665	9.73074e-05	8.07748e-05	9.29613e-05	0.000102647	9.22652e-05	0.000113565	8.28448e-05
TAG46:1(14:1)	0.0017859	0.0018991	0.00254994	0.00238687	0.00260717	0.00236426	0.0017548	0.00208683	0.00233402	0.00177507	0.00209864	0.00167407
TAG46:1(16:1)	0.015437	0.0161721	0.0194729	0.0187339	0.0186601	0.0157454	0.0176842	0.0215462	0.021808	0.015565	0.0164162	0.0131057
TAG48:4(18:2)	0.000314479	0.000313376	0.000400038	0.000364885	0.000399462	0.000532308	0.000344426	0.00040619	0.000496577	0.000378842	0.000480608	0.000456152
TAG48:4(16:2)	0.000193737	0.0001852	0.000255646	0.000228213	0.000210895	0.000246567	0.000133868	0.000163483	0.00018756	0.000209586	0.000208984	0.000197514
TAG48:3(18:2)	0.00211904	0.00242383	0.00348613	0.0028616	0.0029059	0.00359339	0.00248314	0.00305903	0.00404732	0.00247593	0.00296385	0.00258587
TAG48:3(16:1)	0.0142701	0.0151619	0.0175478	0.0173301	0.016697	0.0175785	0.0158999	0.0195416	0.0213888	0.0141205	0.0163946	0.0131865
TAG48:3(16:0)	0.00101534	0.000919203	0.00133918	0.00130967	0.00132641	0.00164805	0.00113266	0.00125017	0.00167998	0.00114264	0.001419	0.00124267
TAG48:2(18:2)	0.00245053	0.00267024	0.00347962	0.00305021	0.00326815	0.0039785	0.00332401	0.00398132	0.00464063	0.00282361	0.00346495	0.00324408
TAG48:2(16:1)	0.0438954	0.0445618	0.0551676	0.0523329	0.0508431	0.0490086	0.0482452	0.0624709	0.0628345	0.0444713	0.0478013	0.0402123
TAG48:1(16:0)	0.0461965	0.0476098	0.0627905	0.0576333	0.0564377	0.0579477	0.0566443	0.0656562	0.0692048	0.0466066	0.053328	0.0483074
TAG48:1(16:1)	0.0131291	0.0127627	0.0166465	0.0144749	0.0146268	0.0140338	0.0162343	0.0198645	0.019567	0.0135186	0.0153772	0.0130167
TAG48:0(16:0)	0.00799427	0.00794325	0.0102045	0.00869507	0.00910973	0.00908924	0.0100111	0.0113999	0.012006	0.00857716	0.0102655	0.00925286
TAG50:4(18:2)	0.00115749	0.00127339	0.00176821	0.00154725	0.00153632	0.00215232	0.0016046	0.00197005	0.00259628	0.00164736	0.00209571	0.00196555
TAG50:4(16:2)	0.000137209	0.000169507	0.000192325	0.00018521	0.000187572	0.00026801	0.000143853	0.000153867	0.000209058	0.000171704	0.000195521	0.000192463
TAG50:3(18:2)	0.0044812	0.00477076	0.00692906	0.00594885	0.00582669	0.00742593	0.00608442	0.00784816	0.00949839	0.00594052	0.00733558	0.00696806
TAG50:3(16:1)	0.0173551	0.0179316	0.0230945	0.0221426	0.0222379	0.0260688	0.0210295	0.0267717	0.0293599	0.0197103	0.0238636	0.0200606
TAG50:3(16:2)	0.000240386	0.000270999	0.000309496	0.000359349	0.000328007	0.00042428	0.000261382	0.000279802	0.000348785	0.000283524	0.000304992	0.000275811
TAG50:2(18:2)	0.00225679	0.00226584	0.00303993	0.00261039	0.00270047	0.00360535	0.00428469	0.0050094	0.00587026	0.00375728	0.00466091	0.00477924
TAG50:2(16:0)	0.0338488	0.0342495	0.0445575	0.0420068	0.0404068	0.0477137	0.0431222	0.0539161	0.0602759	0.0370409	0.0449343	0.0436929
TAG50:2(16:1)	0.0275798	0.0273182	0.0344891	0.0343773	0.0323225	0.0361178	0.031249	0.0394834	0.043819	0.028219	0.0333559	0.0319651
TAG50:1(16:1)	0.00298784	0.00293183	0.00379089	0.0037472	0.00370334	0.00391871	0.00358903	0.00456657	0.00466858	0.00322079	0.00399064	0.00362699
TAG50:1(18:1)	0.0140495	0.0140868	0.0188497	0.016393	0.0170022	0.0194398	0.0156426	0.0199561	0.0226324	0.0147896	0.0184903	0.0169595
TAG52:4(16:2)	7.73843e-05	6.38256e-05	7.81127e-05	9.53732e-05	7.88986e-05	0.000117099	7.07902e-05	8.24276e-05	0.000111247	7.14908e-05	9.4247e-05	0.000105577
TAG52:4(18:2)	0.00379626	0.00362293	0.00476377	0.00420064	0.00442337	0.00635306	0.00867783	0.00928288	0.0118066	0.00892606	0.0102386	0.0106036
TAG52:3(16:2)	3.07352e-05	3.61e-05	4.20166e-05	3.57663e-05	3.92014e-05	5.11268e-05	3.721e-05	4.12138e-05	3.33186e-05	3.54385e-05	4.80039e-05	4.89979e-05
TAG52:3(18:1)	0.0122878	0.0131796	0.0181502	0.0163947	0.0162926	0.0238846	0.0164208	0.0199808	0.0254061	0.0159542	0.0207154	0.0206572
TAG52:3(18:2)	0.00490984	0.00512756	0.00764569	0.00587179	0.00611004	0.00827737	0.00764636	0.00904841	0.0123048	0.00780908	0.00969999	0.00980297
TAG52:2(18:2)	0.000898987	0.000923913	0.00122378	0.00105421	0.00110212	0.00134706	0.00144804	0.00158905	0.00208627	0.00160948	0.00171989	0.00176803
TAG52:2(18:1)	0.0320956	0.0309066	0.0451003	0.0387067	0.039584	0.0464997	0.0338406	0.0413381	0.0491269	0.0366412	0.0434678	0.0415931
TAG52:2(16:1)	0.00113992	0.00119544	0.00162619	0.00150339	0.00164847	0.002041	0.0012806	0.00157806	0.00191698	0.00136384	0.0017995	0.00166548
TAG52:1(18:1)	0.00400043	0.00413668	0.00570172	0.00480353	0.00532104	0.00599764	0.00463683	0.00537529	0.00609705	0.00495614	0.00580244	0.0054228
TAG52:1(18:0)	0.00304491	0.00310552	0.0041288	0.0037506	0.00425663	0.00475119	0.00360355	0.00414893	0.00477445	0.00383794	0.00460237	0.00437916
TAG52:0(18:0)	0.0013858	0.00144028	0.00195758	0.00163581	0.00171943	0.00173176	0.0017657	0.00169941	0.00193472	0.00195532	0.00204537	0.00175894
TAG54:5(18:2)	0.00241376	0.00240343	0.00282571	0.00219953	0.00275058	0.00276751	0.00411542	0.00453405	0.00560584	0.00480154	0.0050022	0.00506718
TAG54:4(18:2)	0.00210202	0.00197862	0.00233631	0.00194662	0.00235807	0.00243806	0.00274316	0.00286532	0.00360287	0.00315113	0.00331216	0.00319913
TAG54:3(18:1)	0.00610848	0.00610327	0.00747408	0.00601144	0.0076007	0.00718802	0.006334	0.00679215	0.0080538	0.00744734	0.00813757	0.00728328
TAG54:3(18:2)	0.000782085	0.000745514	0.000933817	0.000680806	0.000862939	0.000924427	0.000960674	0.000962586	0.00121188	0.00115731	0.0012264	0.00115124
TAG54:2(18:2)	0.000143243	0.00012556	0.000149717	0.000126879	0.000183107	0.000174823	0.000184693	0.000186841	0.000237002	0.000234641	0.000221867	0.000202566
TAG54:2(18:1)	0.00304162	0.00306837	0.0034021	0.00281562	0.00335251	0.00306232	0.00278899	0.00292394	0.0035013	0.00379761	0.00375824	0.00317589
TAG54:1(18:1)	0.00055322	0.000596411	0.000652725	0.000552224	0.000652041	0.000604465	0.000624416	0.00059532	0.000695961	0.000806571	0.000792623	0.000611235
