# Supplementary material for: PE homeostasis rebalanced through mitochondria-ER lipid exchange prevents retinal degeneration in Drosophila
Source: PLoS Genet. 2020 Oct 16;16(10):e1009070. doi: 10.1371/journal.pgen.1009070 (PMC7592913; doi:10.1371/journal.pgen.1009070)
Supplement: S2 Data — Percentage of cellular phospholipids measured in wild type, pect29 and pect29;GMR-Psd fly retinas at day1 and day9. (XLSX) [file pgen.1009070.s010.xlsx]

## Sheet: lipid percentage
Lipidomic analysis measuring cellular phospholipid levels in pect29 and pect29;GMR-Psd fly retinas at day1 and day9.
Total	wt-1	wt-2	wt-3	wt-4	wt-5	pect29-1	pect29-2	pect29-3	pect29-4	pect29-5	pect29;GMR-Psd-1	pect29;GMR-Psd-2	pect29;GMR-Psd-3	pect29;GMR-Psd-4	pect29;GMR-Psd-5	wt D9-1	wt D9-2	wt D9-3	wt D9-4	wt D9-5	pect29;GMR-Psd D9-1	pect29;GMR-Psd D9-2	pect29;GMR-Psd D9-3	pect29;GMR-Psd D9-4	pect29;GMR-Psd D9-5
PE	8.23623e-05	0.00012851	9.16867e-05	8.26008e-05	8.74404e-05	9.70305e-05	0.000113873	0.000147416	0.000107598	0.000128753	0.000110022	9.28423e-05	6.57718e-05	0.000137445	0.000112299	0.000123714	0.000108071	0.000112808	0.000142261	0.000141074	0.000129926	0.000129409	9.8926e-05	7.85926e-05	0.000120955
PC	0.00013218	8.33727e-05	0.000112873	0.000108047	0.000149185	0.00016577	0.000228521	0.000206021	0.000226896	0.000240463	0.000144195	0.000141251	0.000115644	0.000147716	0.000158777	8.63819e-05	0.000108948	8.81407e-05	0.000139569	0.000141195	0.000127576	0.000113706	9.97762e-05	0.000135353	0.000128973
PA	6.59076e-07	6.95338e-07	1.3418e-06	1.2969e-06	1.14632e-06	6.68583e-07	1.34878e-06	1.22679e-06	1.46478e-06	1.29433e-06	6.53128e-07	8.66972e-07	1.02194e-06	1.18454e-06	1.3631e-06	1.26242e-06	1.40576e-06	1.66515e-06	1.8854e-06	1.62303e-06	1.26581e-06	1.39607e-06	1.27518e-06	1.31541e-06	1.18099e-06
PS	1.678e-05	1.65077e-05	3.53482e-05	2.6198e-05	2.47955e-05	1.77785e-05	3.21605e-05	2.54735e-05	2.57407e-05	2.42583e-05	7.94779e-06	1.08907e-05	1.00142e-05	1.40191e-05	1.1616e-05	2.22834e-05	2.29731e-05	2.69545e-05	2.33513e-05	2.87558e-05	1.16328e-05	1.11931e-05	1.02742e-05	1.1156e-05	1.02897e-05
PG	1.54529e-06	2.08661e-06	1.96924e-06	1.60693e-06	1.98724e-06	1.273e-06	1.6911e-06	1.72764e-06	1.84382e-06	1.42223e-06	1.50575e-06	1.17846e-06	1.03833e-06	1.37424e-06	1.69031e-06	2.39397e-06	1.92478e-06	1.64814e-06	1.72079e-06	1.4587e-06	9.04964e-07	1.18902e-06	1.00354e-06	7.94591e-07	7.82523e-07
PI	6.40848e-05	3.62457e-05	6.48108e-05	5.57029e-05	6.56456e-05	7.41328e-05	0.00012791	7.07481e-05	8.77966e-05	5.9129e-05	5.21518e-05	5.82597e-05	4.55015e-05	4.86691e-05	7.13028e-05	5.10313e-05	3.81135e-05	3.98712e-05	2.54264e-05	3.07345e-05	3.57369e-05	4.63947e-05	6.42814e-05	4.57128e-05	5.00101e-05
CL	2.58213e-06	2.05797e-06	2.57343e-06	2.81642e-06	1.34398e-06	2.59958e-06	3.68634e-06	2.04373e-06	4.32611e-06	4.14393e-06	1.79197e-06	2.68796e-06	2.90788e-06	3.48439e-06	3.82914e-06	5.35139e-06	3.96017e-06	7.59151e-06	7.28493e-06	5.0842e-06	2.70203e-06	3.40844e-06	4.01842e-06	3.63665e-06	2.94111e-06
LPE	1.15941e-05	3.65662e-05	1.20506e-05	1.41521e-05	1.35029e-05	9.89244e-06	1.79977e-05	2.50377e-05	1.89235e-05	1.86616e-05	1.98402e-05	1.51817e-05	7.12958e-06	2.75516e-05	1.211e-05	1.97759e-05	1.65783e-05	1.42588e-05	2.06957e-05	3.32894e-05	1.80808e-05	1.5454e-05	1.27385e-05	1.39817e-05	1.63041e-05
LPC	5.10922e-06	4.09739e-06	4.49967e-06	4.85968e-06	4.96811e-06	4.17771e-06	6.51963e-06	6.87109e-06	6.60926e-06	5.69199e-06	6.00527e-06	5.41466e-06	5.69185e-06	5.4403e-06	4.741e-06	4.84486e-06	4.16257e-06	4.70542e-06	4.98721e-06	5.65366e-06	4.97129e-06	6.4422e-06	6.43875e-06	6.54372e-06	5.39211e-06
LPS	1.46708e-07	1.7286e-07	2.46268e-07	3.12538e-07	2.93953e-07	7.23e-08	3.98785e-07	3.17675e-07	3.1476e-07	3.34624e-07	1.63153e-07	1.40657e-07	2.28398e-07	1.56628e-07	2.15793e-07	2.66607e-07	2.512e-07	3.57584e-07	2.82657e-07	2.39431e-07	1.86052e-07	4.13404e-07	2.81521e-07	1.68102e-07	1.71008e-07
LPI	6.37357e-07	3.5914e-07	4.72295e-07	3.94636e-07	6.23706e-07	2.20363e-07	1.1786e-06	5.54143e-07	6.93203e-07	7.13682e-07	3.9173e-07	6.95254e-07	2.96472e-07	3.5558e-07	4.22074e-07	3.90811e-07	2.40339e-07	3.8093e-07	3.12817e-07	3.01345e-07	4.17588e-07	2.45332e-07	4.33246e-07	2.28564e-07	2.63491e-07
sum	0.000317681	0.000310672	0.000327872	0.000297988	0.000350933	0.000373616	0.000535285	0.000487437	0.000482207	0.000484866	0.000344668	0.000329409	0.000255246	0.000387396	0.000378366	0.000317697	0.000306629	0.000298382	0.000367777	0.000389409	0.0003334	0.000329251	0.000299447	0.000297483	0.000337263
Lipid percentage%	wt-1	wt-2	wt-3	wt-4	wt-5	pect29-1	pect29-2	pect29-3	pect29-4	pect29-5	pect29;GMR-Psd-1	pect29;GMR-Psd-2	pect29;GMR-Psd-3	pect29;GMR-Psd-4	pect29;GMR-Psd-5	wt D9-1	wt D9-2	wt D9-3	wt D9-4	wt D9-5	pect29;GMR-Psd D9-1	pect29;GMR-Psd D9-2	pect29;GMR-Psd D9-3	pect29;GMR-Psd D9-4	pect29;GMR-Psd D9-5
PE	0.259261	0.413652	0.279642	0.277195	0.249166	0.259707	0.212733	0.302431	0.223137	0.265544	0.319212	0.281845	0.25768	0.354792	0.2968	0.389409	0.352449	0.378066	0.386813	0.362277	0.3897	0.39304	0.330362	0.264192	0.358637
PC	0.416078	0.268363	0.344259	0.362589	0.42511	0.443691	0.426914	0.422661	0.470537	0.495937	0.418359	0.428801	0.453069	0.381304	0.419638	0.271901	0.355309	0.295396	0.379493	0.362588	0.382651	0.345347	0.333202	0.454994	0.382411
PA	0.00207465	0.00223818	0.00409245	0.00435219	0.0032665	0.00178949	0.00251974	0.00251682	0.00303766	0.00266946	0.00189495	0.0026319	0.00400375	0.00305769	0.00360259	0.00397367	0.00458457	0.0055806	0.00512647	0.00416793	0.00379667	0.00424014	0.00425845	0.0044218	0.00350169
PS	0.0528203	0.0531355	0.107811	0.0879163	0.070656	0.047585	0.060081	0.05226	0.053381	0.050031	0.0230593	0.0330613	0.0392335	0.036188	0.0307004	0.0701405	0.0749216	0.0903356	0.0634931	0.0738447	0.0348914	0.0339956	0.0343106	0.0375013	0.0305094
PI	0.201727	0.116669	0.197671	0.18693	0.18706	0.19842	0.238957	0.145143	0.182073	0.121949	0.15131	0.176861	0.178265	0.125631	0.188449	0.160629	0.124299	0.133625	0.0691353	0.078926	0.107189	0.14091	0.214667	0.153665	0.148282

## Sheet: original data
	wt-1	wt-2	wt-3	wt-4	wt-5	pect29-1	pect29-2	pect29-3	pect29-4	pect29-5	pect29;GMR-Psd-1	pect29;GMR-Psd-2	pect29;GMR-Psd-3	pect29;GMR-Psd-4	pect29;GMR-Psd-5	wt D9-1	wt D9-2	wt D9-3	wt D9-4	wt D9-5	pect29;GMR-Psd D9-1	pect29;GMR-Psd D9-2	pect29;GMR-Psd D9-3	pect29;GMR-Psd D9-4	pect29;GMR-Psd D9-5
LPE16:2	2.34672e-06	9.69601e-06	3.31769e-06	3.92955e-06	3.72127e-06	2.16228e-06	4.02343e-06	5.93276e-06	5.05762e-06	5.07487e-06	4.59829e-06	3.64064e-06	1.96109e-06	5.98575e-06	3.08946e-06	4.88093e-06	3.78817e-06	3.54139e-06	5.94338e-06	5.05383e-06	6.13456e-06	4.02423e-06	2.86355e-06	2.94443e-06	3.3759e-06
LPE16:1	3.80549e-06	1.23688e-05	3.53704e-06	4.08616e-06	3.31117e-06	3.6939e-06	6.46623e-06	8.36943e-06	4.71666e-06	5.42393e-06	5.49866e-06	3.88831e-06	1.35627e-06	6.15759e-06	3.13903e-06	4.70082e-06	4.7454e-06	3.355e-06	4.98819e-06	1.18106e-05	5.32738e-06	2.83363e-06	3.64452e-06	2.80668e-06	3.069e-06
LPE18:3	1.69979e-06	5.2603e-06	1.46691e-06	2.14986e-06	2.33908e-06	8.28875e-07	2.76611e-06	2.82513e-06	2.57617e-06	2.57771e-06	3.31206e-06	2.69952e-06	1.88778e-06	5.04063e-06	2.14776e-06	3.87233e-06	5.03053e-06	3.22453e-06	3.5731e-06	7.80048e-06	3.41706e-06	3.42893e-06	2.79413e-06	4.61466e-06	5.37075e-06
LPE18:2	3.32346e-06	7.96153e-06	2.83786e-06	3.00411e-06	3.66051e-06	2.84701e-06	3.55642e-06	7.20407e-06	5.91003e-06	5.28968e-06	5.91668e-06	4.557e-06	1.77781e-06	9.73758e-06	3.10599e-06	5.52932e-06	2.11812e-06	3.56003e-06	5.37734e-06	6.81169e-06	2.55607e-06	4.71478e-06	2.62059e-06	3.25437e-06	4.18151e-06
LPE18:1	4.18604e-07	1.27953e-06	8.91114e-07	9.82387e-07	4.70854e-07	3.60381e-07	1.18548e-06	7.06282e-07	6.62984e-07	2.95363e-07	5.14495e-07	3.96261e-07	1.46623e-07	6.30078e-07	6.27806e-07	7.92476e-07	8.96126e-07	5.77806e-07	8.13677e-07	1.81279e-06	6.45743e-07	4.52428e-07	8.15679e-07	3.61596e-07	3.069e-07
PE30:1	6.86353e-06	4.44014e-06	5.57702e-06	4.58815e-06	5.63498e-06	4.8569e-06	9.28989e-06	8.78105e-06	6.01014e-06	9.16043e-06	7.00428e-06	5.37002e-06	3.55474e-06	7.89061e-06	6.17857e-06	4.56807e-06	3.64626e-06	4.52344e-06	7.45965e-06	5.79159e-06	2.1409e-06	3.86049e-06	2.4684e-06	2.41481e-06	2.51831e-06
PE30:0	1.21121e-06	2.57359e-06	1.24085e-06	1.33113e-06	1.2539e-06	7.70653e-07	1.85798e-06	2.00208e-06	1.05507e-06	2.83092e-06	9.5949e-07	1.50262e-06	9.4793e-07	1.59521e-06	1.0681e-06	1.82723e-06	7.29253e-07	1.50163e-06	1.33711e-06	8.19565e-07	1.6592e-06	1.65788e-06	1.29462e-06	1.25022e-06	1.10653e-06
PE31:3	2.01868e-06	3.56343e-06	1.64992e-06	6.79725e-07	1.0575e-06	1.48754e-06	1.39348e-06	3.65292e-06	1.60145e-06	2.7508e-06	2.04691e-06	1.47799e-06	1.05731e-06	1.93704e-06	2.10334e-06	1.97054e-06	3.34241e-06	3.05888e-06	2.11122e-06	3.11435e-06	3.63954e-06	3.62365e-06	1.3464e-06	1.18171e-06	1.18284e-06
PE31:2	4.54204e-07	4.52498e-07	3.27258e-07	3.68184e-07	8.91323e-07	5.55587e-07	6.43146e-07	6.32235e-07	3.95652e-07	7.4779e-07	4.79745e-07	4.92663e-07	4.55736e-07	1.39581e-06	1.01881e-06	9.13613e-07	1.11414e-06	1.35332e-06	1.19636e-06	1.09275e-06	1.41835e-06	1.58683e-06	4.66063e-07	2.91148e-07	4.19718e-07
PE31:1	7.57007e-07	4.52498e-07	6.54516e-07	7.5053e-07	8.00681e-07	8.06497e-07	1.00045e-06	1.65084e-06	9.04348e-07	1.41546e-06	8.31558e-07	1.30556e-06	3.099e-07	6.83663e-07	1.15027e-06	3.04538e-07	4.65911e-07	3.15158e-07	3.51871e-07	3.27825e-07	5.61987e-07	6.15783e-07	1.20831e-07	3.254e-07	5.72344e-07
PE32:3	3.40653e-07	3.11093e-07	4.90887e-07	3.11541e-07	3.62573e-07	5.0182e-07	5.71685e-07	2.45869e-07	1.88406e-07	2.93774e-07	5.43712e-07	8.62159e-07	3.82818e-07	6.83663e-07	4.27242e-07	2.50796e-07	8.30538e-07	3.33696e-07	6.68553e-07	8.74202e-07	4.28181e-07	6.63152e-07	2.24401e-07	3.42526e-07	4.57875e-07
PE32:2	4.41587e-06	4.86436e-06	3.69529e-06	5.22539e-06	4.59258e-06	4.08625e-06	6.03843e-06	6.8141e-06	4.44637e-06	6.6767e-06	7.73989e-06	4.65566e-06	3.9011e-06	7.40635e-06	6.96733e-06	6.93271e-06	6.17839e-06	6.78516e-06	9.53569e-06	7.43072e-06	6.10158e-06	6.41836e-06	3.86659e-06	4.24732e-06	4.38797e-06
PE32:1	1.85845e-05	2.55379e-05	1.7481e-05	1.91881e-05	2.03041e-05	2.70624e-05	2.52256e-05	2.25849e-05	2.51522e-05	2.69472e-05	2.28359e-05	2.25393e-05	1.44559e-05	3.07648e-05	2.62754e-05	3.26393e-05	1.9386e-05	2.18015e-05	2.62847e-05	1.98335e-05	2.67345e-05	2.66208e-05	1.92812e-05	1.49855e-05	1.78953e-05
PE32:0	1.91775e-06	3.3089e-06	2.18172e-06	2.42152e-06	1.269e-06	1.77429e-06	2.28674e-06	5.16326e-06	2.61884e-06	2.67068e-06	2.14286e-06	3.25157e-06	1.38544e-06	3.95955e-06	3.10572e-06	2.13176e-06	2.95752e-06	2.42857e-06	3.44833e-06	2.29478e-06	4.36209e-06	4.78417e-06	3.2797e-06	3.01423e-06	2.93803e-06
PE33:2	1.13551e-07	4.52498e-07	2.86351e-07	3.96507e-07	4.23001e-07	4.65976e-07	4.28764e-07	8.78105e-07	5.46377e-07	1.01486e-06	2.55864e-07	4.18763e-07	5.46883e-08	8.54578e-07	8.70916e-07	8.06129e-07	7.29253e-07	7.0447e-07	1.02042e-06	4.91738e-07	8.02838e-07	6.86836e-07	2.24401e-07	4.28158e-07	5.34188e-07
PE33:1	5.55138e-07	1.07468e-06	5.59065e-07	1.18952e-06	9.97074e-07	1.36208e-06	1.28629e-06	2.1777e-06	1.56377e-06	1.54899e-06	9.5949e-07	7.63627e-07	6.3803e-07	9.40037e-07	1.6761e-06	8.41957e-07	1.03311e-06	9.26934e-07	8.79677e-07	1.25667e-06	1.39159e-06	1.3263e-06	6.73201e-07	4.11031e-07	1.37363e-06
PE34:2	1.00051e-05	2.29643e-05	1.11677e-05	1.02242e-05	1.0575e-05	1.16135e-05	1.69005e-05	1.80187e-05	1.35464e-05	1.37273e-05	1.85501e-05	1.22427e-05	1.02814e-05	1.64079e-05	1.29651e-05	2.12102e-05	1.41596e-05	1.83904e-05	2.40327e-05	2.18551e-05	1.94287e-05	1.79051e-05	1.31533e-05	1.44888e-05	2.23596e-05
PE34:1	1.03205e-05	1.65445e-05	9.0814e-06	1.07057e-05	1.04391e-05	1.48575e-05	9.43281e-06	2.64134e-05	1.24348e-05	1.96295e-05	1.46802e-05	1.175e-05	7.20062e-06	1.36733e-05	1.18642e-05	1.06588e-05	1.12832e-05	9.78843e-06	1.57286e-05	1.19656e-05	1.16947e-05	1.27183e-05	1.29634e-05	7.07316e-06	1.02259e-05
PE34:0	1.18598e-06	9.04998e-07	1.2954e-06	9.62944e-07	1.02729e-06	1.48754e-06	1.78652e-06	4.14466e-06	2.07246e-06	2.24337e-06	1.11941e-06	1.60115e-06	5.28653e-07	1.53824e-06	1.39675e-06	6.98646e-07	1.29645e-06	2.02072e-06	1.3723e-06	1.80304e-06	1.28454e-06	1.87104e-06	7.7677e-07	7.8781e-07	1.60256e-06
PE35:4	3.9112e-07	9.89841e-07	1.909e-07	3.82346e-07	3.7768e-07	3.58443e-07	4.64495e-07	1.26447e-06	8.10144e-07	5.07429e-07	5.11728e-07	8.37527e-07	3.28129e-07	9.40037e-07	7.88754e-07	7.88215e-07	9.11565e-07	1.07524e-06	6.33366e-07	8.19565e-07	6.42271e-07	4.7368e-07	4.83323e-07	5.48042e-07	7.63126e-07
PE35:3	1.21121e-06	2.79984e-06	6.80423e-06	2.40736e-06	1.0424e-06	1.93559e-06	9.93303e-06	3.4773e-06	5.55797e-06	2.64397e-06	2.46269e-06	2.24162e-06	1.71357e-06	3.8456e-06	2.72777e-06	3.43948e-06	5.20605e-06	2.63249e-06	2.49828e-06	8.57811e-06	3.3184e-06	4.78417e-06	3.45231e-06	2.14079e-06	4.12088e-06
PE35:2	1.70326e-06	3.11093e-06	5.8361e-06	3.6252e-06	2.67397e-06	2.41949e-06	1.53641e-06	5.655e-06	5.48261e-06	3.47188e-06	2.59062e-06	2.06918e-06	1.34898e-06	2.62071e-06	3.43437e-06	3.38574e-06	6.98867e-06	2.8735e-06	3.55389e-06	7.32144e-06	3.21136e-06	5.49469e-06	3.36601e-06	1.59275e-06	4.12088e-06
PE35:1	6.43456e-07	8.48435e-07	1.03632e-06	9.34623e-07	7.85573e-07	8.78185e-07	2.21528e-06	1.36984e-06	1.69565e-06	1.36205e-06	1.15139e-06	2.95598e-07	5.46883e-07	1.25338e-06	1.1174e-06	1.03901e-06	1.51928e-06	9.26934e-07	9.5005e-07	2.95043e-06	1.04369e-06	1.13683e-06	1.20831e-06	5.48042e-07	1.14469e-06
PE35:0	3.40653e-07	1.41406e-07	2.31808e-07	1.13288e-07	7.55358e-08	2.5091e-07	3.57308e-08	3.51242e-08	7.53625e-08	0	6.39658e-08	7.38992e-08	9.11475e-08	8.54583e-08	1.80756e-07	1.7914e-07	3.64626e-07	1.29771e-07	2.46309e-07	5.46377e-07	1.07045e-07	1.42103e-07	2.76185e-07	5.13792e-08	2.28938e-07
PE36:6	1.26168e-07	4.24218e-07	2.99987e-07	1.27448e-07	6.04283e-08	1.07533e-07	2.85843e-07	7.02483e-08	2.82608e-07	1.33534e-07	6.71643e-07	3.44863e-07	2.55212e-07	4.55775e-07	3.61513e-07	5.01592e-07	5.46939e-07	2.41003e-07	7.03741e-07	7.1029e-07	1.92681e-06	1.6342e-06	6.90463e-07	9.76199e-07	2.06044e-06
PE36:5	1.09766e-06	1.21609e-06	1.13177e-06	5.52277e-07	1.02729e-06	5.55587e-07	7.50337e-07	1.33472e-06	9.42028e-07	3.20482e-07	8.95524e-07	2.38941e-06	2.00524e-06	3.07648e-06	2.07048e-06	2.36465e-06	2.49161e-06	3.98582e-06	4.53913e-06	2.84116e-06	5.75368e-06	6.60783e-06	4.12551e-06	3.76779e-06	9.08119e-06
PE36:4	2.77569e-06	4.58155e-06	3.69529e-06	2.69058e-06	4.10915e-06	2.09689e-06	1.89371e-06	2.45869e-06	1.9971e-06	2.77751e-06	3.45417e-06	2.75891e-06	3.55474e-06	6.32388e-06	3.81231e-06	8.04338e-06	5.81376e-06	6.47e-06	7.63559e-06	9.34304e-06	9.28617e-06	6.0631e-06	9.52838e-06	5.42904e-06	9.08119e-06
PE36:3	6.77521e-06	1.24437e-05	7.99054e-06	4.72976e-06	7.22123e-06	5.03612e-06	7.21753e-06	9.44841e-06	4.84203e-06	9.69457e-06	5.4691e-06	3.12841e-06	3.22661e-06	9.82765e-06	6.47436e-06	6.18032e-06	5.83402e-06	7.54525e-06	9.85237e-06	7.86782e-06	8.21572e-06	4.42891e-06	4.43622e-06	4.31583e-06	7.47863e-06
PE36:2	4.41587e-06	7.01373e-06	3.80437e-06	4.65895e-06	6.58673e-06	6.8821e-06	4.32337e-06	1.02914e-05	6.5942e-06	1.15373e-05	7.26014e-06	5.66562e-06	3.91933e-06	1.09671e-05	7.87111e-06	4.44267e-06	4.63885e-06	4.89421e-06	7.67077e-06	7.21217e-06	6.1551e-06	5.96837e-06	6.1969e-06	3.9733e-06	7.63125e-06
PE36:1	8.32707e-07	1.92312e-06	1.21358e-06	6.37243e-07	4.07894e-07	1.91767e-06	2.0009e-06	3.23143e-06	1.62029e-06	8.01203e-07	7.35609e-07	9.11425e-07	7.65636e-07	2.73465e-06	1.59394e-06	1.30772e-06	1.33696e-06	1.61287e-06	1.16117e-06	2.51333e-06	1.23102e-06	1.68156e-06	1.03569e-06	7.8781e-07	1.44994e-06
PE37:3	4.03737e-07	6.50467e-07	6.13608e-07	8.07174e-07	2.56823e-07	2.15066e-07	1.50067e-06	9.48353e-07	1.05507e-06	2.93774e-07	7.67593e-07	8.37527e-07	2.18753e-07	3.98803e-07	5.75133e-07	4.4785e-07	8.30538e-07	1.13086e-06	7.38928e-07	1.25667e-06	1.01693e-06	9.71043e-07	7.59509e-07	5.13788e-07	1.90782e-07
PE37:2	1.26168e-07	4.8078e-07	8.45416e-07	4.24828e-07	8.15788e-07	5.37664e-07	8.93259e-07	3.16118e-07	9.60869e-07	4.27308e-07	2.55864e-07	3.44863e-07	4.37507e-07	6.26691e-07	4.43674e-07	7.34473e-07	1.19516e-06	9.45473e-07	9.85237e-07	2.13087e-06	7.76078e-07	7.81572e-07	5.35108e-07	3.254e-07	9.1575e-07
PE37:1	1.76635e-07	3.67656e-07	3.81801e-07	2.83219e-07	6.04283e-08	3.40521e-07	3.93033e-07	5.61987e-07	3.2029e-07	4.00602e-07	1.27932e-07	2.70964e-07	1.64065e-07	4.27289e-07	5.09403e-07	5.55333e-07	3.24112e-07	4.2639e-07	8.44489e-07	2.73188e-07	2.94374e-07	4.97363e-07	2.41662e-07	1.37011e-07	5.72344e-07
PE37:0	1.13551e-07	5.65625e-08	1.09086e-07	8.49658e-08	7.55358e-08	1.25455e-07	7.14608e-08	1.75621e-07	7.53625e-08	1.86948e-07	2.23881e-07	0	3.64592e-08	1.4243e-07	6.57292e-08	7.16558e-08	1.41799e-07	4.2639e-07	4.22244e-07	6.01013e-07	2.14091e-07	4.97363e-07	2.41662e-07	1.88389e-07	5.34188e-07
PE38:3	5.04667e-08	2.82812e-07	1.09086e-07	1.69932e-07	9.06425e-08	1.79225e-08	1.42921e-07	3.86366e-07	2.26087e-07	2.40361e-07	6.39658e-08	2.70964e-07	1.45836e-07	1.4243e-07	2.62918e-07	4.4785e-07	4.25397e-07	3.15158e-07	2.81497e-07	7.64927e-07	5.61987e-07	2.3684e-07	2.93447e-07	2.05516e-07	5.72344e-07
PE38:2	3.5327e-07	5.93904e-07	1.22722e-07	2.69058e-07	2.26608e-07	2.32988e-07	2.85843e-07	3.51243e-07	2.07246e-07	1.33534e-07	5.75694e-07	2.21698e-07	2.18753e-07	3.13345e-07	3.61513e-07	8.77785e-07	1.82313e-07	2.59542e-07	3.87057e-07	6.55652e-07	4.81703e-07	6.63152e-07	5.17847e-07	3.76778e-07	4.57875e-07
PE38:1	4.28971e-07	9.6156e-07	4.36343e-07	3.11541e-07	3.17251e-07	1.43378e-07	1.78652e-07	3.51243e-07	1.88406e-07	5.34136e-07	7.67593e-07	4.43396e-07	1.64065e-07	5.69719e-07	5.25836e-07	2.6871e-07	5.26682e-07	6.11777e-07	9.85237e-07	8.19565e-07	7.76078e-07	2.60523e-07	3.2797e-07	4.6241e-07	6.105e-07
PE38:0	4.28971e-07	7.07029e-07	1.909e-07	3.82346e-07	6.79823e-07	3.04677e-07	5.71685e-07	1.40497e-07	9.04348e-07	3.20482e-07	4.47762e-07	2.95598e-07	2.91671e-07	1.31035e-06	3.4508e-07	5.01592e-07	3.24112e-07	3.89313e-07	5.27806e-07	1.52985e-06	9.36645e-07	6.63152e-07	2.24401e-07	2.39768e-07	4.96032e-07
PE40:6	1.26168e-07	1.69687e-07	9.545e-08	7.0805e-08	1.81286e-07	7.16883e-08	1.07191e-07	3.51243e-07	1.31884e-07	2.40361e-07	9.59492e-08	4.92658e-08	0	8.54583e-08	1.64324e-07	3.5828e-07	2.63342e-07	1.85387e-07	3.16683e-07	1.63913e-07	4.81703e-07	4.49996e-07	2.41662e-07	0	1.14469e-07
PE40:5	1.51402e-07	5.65625e-08	1.09086e-07	8.49658e-08	7.55358e-08	5.37667e-08	1.07191e-07	3.86366e-07	1.31884e-07	8.01208e-08	1.91898e-07	4.92658e-08	3.64592e-08	0	3.61513e-07	4.29936e-07	2.43084e-07	2.59542e-07	2.11122e-07	0	3.47898e-07	2.84208e-07	1.89877e-07	3.42525e-08	1.90782e-07
PE40:4	1.38784e-07	1.41406e-07	1.09086e-07	8.49658e-08	1.51075e-08	2.5091e-07	0	1.40497e-07	1.31884e-07	1.86948e-07	2.55864e-07	2.46333e-08	2.55212e-07	2.8486e-07	1.31459e-07	3.04538e-07	4.05142e-08	3.15158e-07	4.92618e-07	6.55652e-07	2.40852e-07	1.1842e-07	1.03569e-07	5.13792e-08	1.90782e-07
PE40:3	1.13551e-07	2.5453e-07	6.81783e-08	5.66433e-08	1.20858e-07	5.37667e-08	3.57308e-08	1.05373e-07	2.44928e-07	2.93774e-07	1.91898e-07	1.72432e-07	1.45836e-07	3.70318e-07	3.94377e-07	3.22452e-07	1.21542e-07	2.78081e-07	3.87057e-07	6.01013e-07	3.74658e-07	3.31576e-07	8.63075e-08	3.08273e-07	3.0525e-07
PE40:2	1.89252e-07	3.95936e-07	9.545e-08	9.91267e-08	2.41715e-07	1.79222e-07	2.85843e-07	9.13229e-07	9.42025e-08	5.34133e-08	4.15779e-07	3.69497e-07	2.55212e-07	1.13943e-07	1.80756e-07	1.61226e-07	1.41799e-07	4.44928e-07	1.05562e-07	9.83477e-07	5.61987e-07	3.78943e-07	1.03569e-07	6.8505e-08	5.72344e-07
PE40:1	2.77569e-07	1.41406e-07	3.13622e-07	1.69932e-07	1.20858e-07	3.22598e-07	2.14382e-07	2.10745e-07	4.89855e-07	2.93774e-07	6.39658e-08	2.46332e-07	2.91671e-07	5.12747e-07	3.77944e-07	2.86623e-07	3.03855e-07	2.41003e-07	4.57432e-07	7.1029e-07	1.33807e-07	3.07893e-07	6.90458e-08	1.54137e-07	2.28938e-07
PE40:0	2.27102e-07	3.11093e-07	1.63629e-07	9.91267e-08	1.66179e-07	5.37667e-08	2.85843e-07	2.80994e-07	0	1.60241e-07	1.59915e-07	2.95598e-07	2.00523e-07	2.8486e-07	9.85942e-08	5.19506e-07	2.0257e-07	2.59542e-07	2.46309e-07	2.73188e-07	1.87329e-07	2.13156e-07	5.1785e-08	1.54137e-07	2.67093e-07
PA30:1	1.3415e-08	1.281e-08	1.36008e-08	1.68175e-08	2.83892e-08	9.14333e-09	1.39983e-08	1.17558e-08	2.38917e-08	1.14717e-08	5.31583e-09	1.68983e-08	1.44633e-08	1.06967e-08	1.69175e-08	2.82917e-08	4.70708e-08	4.524e-08	4.44075e-08	4.52175e-08	2.58725e-08	3.6955e-08	2.16725e-08	1.791e-08	2.6e-08
PA32:2	1.60392e-08	2.74142e-08	3.80817e-08	4.74208e-08	2.45808e-08	1.64583e-08	6.27658e-08	2.05725e-08	4.14592e-08	3.36242e-08	3.18967e-08	2.65542e-08	2.29292e-08	3.99725e-08	4.85592e-08	3.51733e-08	6.98092e-08	6.05017e-08	7.91617e-08	6.303e-08	3.08925e-08	3.28492e-08	3.67033e-08	4.42783e-08	1.96442e-08
PA32:1	4.69517e-08	5.17533e-08	9.55933e-08	1.03112e-07	9.45167e-08	5.48617e-08	1.00244e-07	1.07901e-07	1.34918e-07	1.31332e-07	6.15158e-08	5.48325e-08	8.85425e-08	8.30417e-08	1.18108e-07	1.10873e-07	1.04913e-07	1.32994e-07	1.67012e-07	1.37023e-07	1.17391e-07	1.14971e-07	9.438e-08	1.04477e-07	7.97342e-08
PA32:0	1.77892e-08	1.79342e-08	3.7305e-08	2.67433e-08	3.9815e-08	4.53525e-08	1.09727e-07	1.69618e-07	1.04702e-07	1.02455e-07	4.02508e-08	5.10392e-08	5.29133e-08	6.08033e-08	6.17167e-08	4.32017e-08	4.26833e-08	4.3605e-08	5.59925e-08	3.083e-08	5.13583e-08	6.45242e-08	6.292e-08	3.08458e-08	2.42667e-08
PA34:3	5.016e-08	5.27783e-08	9.01525e-08	8.60183e-08	6.47417e-08	5.92508e-08	1.29595e-07	8.187e-08	1.07162e-07	1.32518e-07	5.46808e-08	8.86283e-08	1.22054e-07	1.04717e-07	1.31893e-07	9.59617e-08	8.417e-08	1.04651e-07	1.18743e-07	1.02082e-07	1.08123e-07	1.21423e-07	1.15703e-07	9.99992e-08	8.14675e-08
PA34:2	1.19567e-07	1.17598e-07	1.99347e-07	2.36e-07	2.07728e-07	1.02774e-07	2.52868e-07	2.27977e-07	2.92323e-07	2.17963e-07	1.50372e-07	1.65532e-07	1.95428e-07	2.13093e-07	2.20552e-07	2.22509e-07	2.31368e-07	2.31649e-07	2.95408e-07	2.439e-07	2.10454e-07	2.53405e-07	2.26162e-07	1.92038e-07	2.54802e-07
PA34:1	8.10725e-08	8.37792e-08	1.63985e-07	1.67075e-07	1.49564e-07	1.0314e-07	1.66623e-07	2.02366e-07	2.11863e-07	1.89878e-07	8.05017e-08	1.13113e-07	1.08297e-07	1.66928e-07	1.74499e-07	1.25401e-07	1.26454e-07	1.62973e-07	1.67012e-07	1.36338e-07	1.18163e-07	1.33742e-07	1.47862e-07	1.24874e-07	1.02268e-07
PA36:4	9.91533e-08	1.04019e-07	2.0401e-07	1.64869e-07	1.74146e-07	9.18025e-08	1.55333e-07	1.20496e-07	1.77783e-07	1.76428e-07	9.79692e-08	1.21735e-07	1.35459e-07	1.5229e-07	2.40602e-07	2.10275e-07	2.43733e-07	3.22674e-07	4.34423e-07	3.85718e-07	2.57178e-07	2.88013e-07	2.85586e-07	3.29351e-07	2.90624e-07
PA36:3	1.24233e-07	1.31945e-07	2.71236e-07	2.5585e-07	1.75877e-07	7.79042e-08	1.45399e-07	1.29313e-07	1.45458e-07	1.36474e-07	6.2275e-08	1.3208e-07	1.53803e-07	1.87477e-07	1.93296e-07	2.07982e-07	2.31766e-07	3.40116e-07	3.58158e-07	2.99393e-07	1.92304e-07	2.08238e-07	1.6464e-07	2.14426e-07	1.89513e-07
PA36:2	7.55317e-08	7.71175e-08	2.00513e-07	1.6735e-07	1.65837e-07	9.0705e-08	1.75653e-07	1.25534e-07	1.91837e-07	1.39639e-07	5.61992e-08	7.58683e-08	1.03711e-07	1.41593e-07	1.18734e-07	1.49104e-07	1.88285e-07	1.92951e-07	1.32258e-07	1.43873e-07	1.26658e-07	1.20837e-07	9.15833e-08	1.25373e-07	9.47558e-08
PA36:1	1.51642e-08	1.81908e-08	2.79783e-08	2.564e-08	2.11192e-08	1.719e-08	3.65758e-08	2.93892e-08	3.33783e-08	2.25483e-08	1.21508e-08	2.06917e-08	2.434e-08	2.39275e-08	3.82208e-08	3.36442e-08	3.55025e-08	2.77983e-08	3.28233e-08	3.56258e-08	2.74167e-08	2.11175e-08	2.79642e-08	3.18408e-08	1.79108e-08
PS 32:3	1.171e-08	1.853e-08	2.7315e-08	2.36325e-08	1.71933e-08	8.11667e-09	3.13533e-08	1.60708e-08	1.82608e-08	1.72925e-08	8.61417e-09	5.8625e-09	2.09175e-08	1.00775e-08	1.69025e-08	2.60925e-08	2.13942e-08	2.08617e-08	9.8275e-09	1.23017e-08	9.98583e-09	1.72542e-08	1.08975e-08	6.56917e-09	1.103e-08
PS 32:2	7.66192e-08	8.051e-08	1.24593e-07	1.02014e-07	8.98975e-08	5.62375e-08	9.59042e-08	8.14625e-08	6.58233e-08	1.01369e-07	4.16342e-08	6.32308e-08	5.67767e-08	8.38258e-08	7.60625e-08	7.09708e-08	7.96933e-08	5.44225e-08	7.17383e-08	5.21017e-08	4.625e-08	5.68383e-08	3.133e-08	2.70067e-08	3.86033e-08
PS 32:1	1.34503e-07	1.72521e-07	3.20589e-07	2.2451e-07	2.04848e-07	1.42623e-07	2.78492e-07	3.50789e-07	2.41635e-07	2.37323e-07	8.90108e-08	1.68336e-07	1.48216e-07	2.15291e-07	1.61985e-07	1.64382e-07	1.32644e-07	1.49662e-07	1.79837e-07	1.8525e-07	9.7755e-08	8.52575e-08	8.4455e-08	9.48892e-08	7.62883e-08
PS 32:0	2.60975e-08	3.03508e-08	4.79208e-08	4.76592e-08	3.04567e-08	2.89883e-08	5.287e-08	5.04292e-08	4.16175e-08	3.99517e-08	8.61417e-09	3.35e-08	1.97225e-08	3.98517e-08	2.77017e-08	4.59225e-08	4.86717e-08	5.89575e-08	5.11008e-08	3.76292e-08	3.15342e-08	5.07483e-08	3.60975e-08	4.1605e-08	3.40083e-08
PS 34:4	7.46117e-08	9.13725e-08	2.46792e-07	1.94969e-07	1.17407e-07	5.56575e-08	1.97957e-07	1.25243e-07	1.4566e-07	8.22883e-08	7.75258e-08	9.673e-08	1.00404e-07	1.35588e-07	1.11277e-07	1.14284e-07	1.24087e-07	1.61453e-07	1.34632e-07	1.71502e-07	9.51275e-08	6.29283e-08	1.02844e-07	1.08758e-07	1.02024e-07
PS 34:3	4.38973e-07	4.54305e-07	9.64163e-07	7.48762e-07	5.48227e-07	4.10474e-07	7.71538e-07	6.70545e-07	5.9071e-07	6.47571e-07	2.66314e-07	4.06602e-07	3.53807e-07	6.20678e-07	4.48863e-07	4.46701e-07	6.38083e-07	6.63047e-07	5.96508e-07	7.7863e-07	4.57767e-07	4.77038e-07	3.8822e-07	4.99262e-07	4.31993e-07
PS 34:2	1.04323e-06	1.24151e-06	2.8278e-06	1.92803e-06	1.98511e-06	1.27838e-06	2.4345e-06	2.04433e-06	2.07619e-06	2.08523e-06	6.16614e-07	1.08204e-06	8.57024e-07	1.41817e-06	1.09727e-06	1.24669e-06	1.3243e-06	1.43947e-06	1.39939e-06	1.48634e-06	7.77835e-07	7.84575e-07	7.12418e-07	6.58383e-07	7.46337e-07
PS 34:1	6.34034e-07	7.40562e-07	1.45248e-06	1.23284e-06	9.74134e-07	7.96018e-07	1.7939e-06	1.21141e-06	1.12112e-06	1.12162e-06	3.48864e-07	5.25525e-07	4.45247e-07	7.20994e-07	5.17413e-07	6.9823e-07	6.43432e-07	7.98195e-07	6.60384e-07	8.32179e-07	5.20834e-07	4.02945e-07	4.35215e-07	4.89773e-07	4.32913e-07
PS 36:6	5.95223e-07	5.83377e-07	1.48842e-06	8.46443e-07	9.03395e-07	3.35684e-07	8.37933e-07	5.06511e-07	6.77342e-07	6.0106e-07	1.88789e-07	2.50828e-07	1.87063e-07	3.1011e-07	2.86878e-07	1.5431e-06	1.78214e-06	2.049e-06	2.00179e-06	2.37497e-06	5.0349e-07	5.55191e-07	5.43508e-07	5.78093e-07	5.61591e-07
PS 36:5	1.73214e-06	1.7693e-06	3.80826e-06	2.84931e-06	2.37712e-06	1.35375e-06	2.57589e-06	1.90468e-06	1.9713e-06	1.70062e-06	4.65871e-07	7.03492e-07	5.60592e-07	9.49111e-07	7.0663e-07	3.21249e-06	3.22786e-06	4.5216e-06	3.50731e-06	4.08057e-06	1.17358e-06	1.1794e-06	1.13606e-06	1.12334e-06	1.11215e-06
PS 36:4	2.05635e-06	1.99869e-06	4.21223e-06	2.88515e-06	3.07174e-06	1.86684e-06	3.87675e-06	2.65891e-06	2.98158e-06	2.59804e-06	7.70948e-07	1.13271e-06	1.03393e-06	1.41496e-06	1.17287e-06	2.50069e-06	2.9754e-06	3.40684e-06	2.86953e-06	4.08274e-06	1.40956e-06	1.50927e-06	1.35128e-06	1.28903e-06	1.40628e-06
PS 36:3	2.46922e-06	2.45299e-06	5.30098e-06	3.71269e-06	3.27659e-06	2.28544e-06	5.04912e-06	3.47409e-06	3.84322e-06	2.77096e-06	1.2684e-06	1.77045e-06	1.60946e-06	2.27658e-06	1.89781e-06	2.30395e-06	2.35123e-06	2.55332e-06	1.98017e-06	3.02262e-06	1.58825e-06	1.38848e-06	1.34992e-06	1.49633e-06	1.32263e-06
PS 36:2	5.35165e-06	4.81046e-06	1.07845e-05	8.36123e-06	8.28628e-06	6.94211e-06	1.04026e-05	9.20808e-06	8.77019e-06	9.46432e-06	2.25255e-06	3.23229e-06	2.87826e-06	3.73735e-06	3.31342e-06	6.84662e-06	6.64345e-06	7.59102e-06	6.93993e-06	8.0924e-06	3.06667e-06	2.83685e-06	2.57519e-06	2.90871e-06	2.64619e-06
PS 36:1	1.63377e-06	1.52937e-06	2.67301e-06	2.31797e-06	2.16098e-06	1.74277e-06	2.94045e-06	2.45386e-06	2.51444e-06	2.18004e-06	1.37895e-06	1.16076e-06	1.50069e-06	1.74294e-06	1.46913e-06	2.06912e-06	2.02229e-06	2.21227e-06	1.83473e-06	2.35977e-06	1.37225e-06	1.35093e-06	1.149e-06	1.36713e-06	1.07171e-06
PS 38:5	1.171e-08	1.27792e-08	2.15642e-08	2.00875e-08	2.1615e-08	1.56533e-08	2.6435e-08	2.10583e-08	1.69867e-08	1.01367e-08	4.30667e-09	1.04683e-08	7.76917e-09	6.87083e-09	6.57333e-09	2.818e-08	2.51383e-08	4.08167e-08	2.84983e-08	4.70358e-08	2.83808e-08	2.53742e-08	2.92867e-08	1.24083e-08	1.28675e-08
PS 38:4	5.95558e-08	4.18525e-08	9.53625e-08	7.56242e-08	6.23875e-08	4.23225e-08	4.67225e-08	3.93458e-08	3.69458e-08	4.174e-08	1.43567e-08	2.09375e-08	1.85267e-08	3.6645e-08	3.99092e-08	6.3665e-08	9.09258e-08	9.43325e-08	8.74617e-08	7.38108e-08	4.78267e-08	5.17633e-08	3.60975e-08	4.3065e-08	4.50375e-08
PS 38:3	1.21788e-07	1.38336e-07	2.82732e-07	1.64247e-07	1.68005e-07	9.21825e-08	1.68448e-07	1.35218e-07	1.36743e-07	1.13892e-07	4.01983e-08	6.36492e-08	5.37883e-08	6.82517e-08	8.40442e-08	1.62816e-07	1.70619e-07	2.59413e-07	1.97526e-07	2.25774e-07	1.3034e-07	8.11975e-08	9.399e-08	1.20436e-07	7.72075e-08
PS 38:2	2.34878e-07	2.5367e-07	4.62434e-07	3.29676e-07	3.39448e-07	2.25528e-07	4.20504e-07	3.97893e-07	3.56294e-07	3.50023e-07	7.46542e-08	1.22693e-07	1.23115e-07	1.74523e-07	1.22545e-07	3.48593e-07	3.5247e-07	4.00912e-07	4.3436e-07	4.41417e-07	1.75538e-07	1.80665e-07	1.21233e-07	1.92698e-07	9.0075e-08
PS 38:1	6.49092e-08	7.0925e-08	1.79223e-07	1.16982e-07	1.41969e-07	8.40658e-08	1.38938e-07	1.12497e-07	1.17208e-07	8.04992e-08	2.58417e-08	3.51742e-08	3.048e-08	4.90133e-08	4.17875e-08	3.54333e-07	2.73847e-07	4.16332e-07	3.17417e-07	3.41555e-07	8.14625e-08	7.20633e-08	5.51683e-08	8.175e-08	5.23908e-08
PS 38:0	9.03333e-09	1.62933e-08	2.77942e-08	1.61492e-08	1.86675e-08	1.56533e-08	2.02875e-08	1.10833e-08	1.74117e-08	1.43108e-08	5.7425e-09	5.44333e-09	8.36667e-09	8.245e-09	1.69025e-08	3.65292e-08	4.54625e-08	6.25858e-08	4.91358e-08	5.71675e-08	1.8395e-08	2.43592e-08	3.20108e-08	1.67883e-08	1.83825e-08
LPS16:1	1.41325e-08	1.18883e-08	1.97592e-08	2.45592e-08	2.86542e-08	5.2475e-09	3.4005e-08	2.06208e-08	2.05e-08	2.93842e-08	1.01067e-08	5.05333e-09	2.22392e-08	1.28992e-08	2.54983e-08	1.417e-08	1.93642e-08	3.1015e-08	1.87775e-08	1.01883e-08	2.27275e-08	1.83733e-08	3.15083e-08	1.90858e-08	2.958e-08
LPS18:1	1.32576e-07	1.60973e-07	2.26509e-07	2.87979e-07	2.65299e-07	6.70525e-08	3.6478e-07	2.97053e-07	2.9426e-07	3.05239e-07	1.53046e-07	1.35603e-07	2.06159e-07	1.4373e-07	1.90294e-07	2.52437e-07	2.31835e-07	3.26569e-07	2.63878e-07	2.29243e-07	1.63323e-07	3.95031e-07	2.50013e-07	1.49016e-07	1.41428e-07
CL62:3(16:1)	6.3495e-08	8.39983e-08	1.07788e-07	1.97642e-08	2.71508e-08	4.41858e-08	4.60792e-08	1.11073e-07	9.229e-08	2.23997e-07	1.99108e-08	0	0	1.59287e-07	8.35017e-08	4.4145e-08	3.89208e-08	1.12467e-07	7.66167e-08	4.16733e-08	5.62925e-08	7.96692e-08	3.00333e-09	8.69633e-08	2.23375e-08
CL64:4(16:1)	7.6194e-07	2.09997e-07	2.96416e-07	6.02813e-07	1.69694e-07	3.60849e-07	6.1439e-07	2.55467e-07	8.99831e-07	8.95985e-07	4.18127e-07	4.01938e-07	5.86463e-07	8.76074e-07	6.64037e-07	1.29493e-06	9.17068e-07	1.22589e-06	2.64965e-06	1.3544e-06	5.98105e-07	7.27411e-07	5.64621e-07	6.95706e-07	6.25453e-07
CL66:5(16:1)	6.13785e-07	4.89992e-07	5.38938e-07	7.11518e-07	3.05449e-07	4.4922e-07	1.01374e-06	6.22006e-07	1.33821e-06	9.79983e-07	1.79197e-07	4.77301e-07	1.95488e-07	7.5661e-07	8.9466e-07	1.0693e-06	7.54087e-07	1.38334e-06	1.19394e-06	9.58496e-07	3.72936e-07	5.33434e-07	3.4538e-07	5.13874e-07	4.24414e-07
CL66:4(16:1)	2.22233e-07	2.37996e-07	3.77257e-07	3.1623e-07	1.62907e-07	2.79842e-07	3.37914e-07	2.22145e-07	5.65278e-07	5.03992e-07	2.38929e-07	7.53633e-08	3.90976e-07	2.38929e-07	4.89081e-07	3.85045e-07	3.30825e-07	6.29814e-07	7.98087e-07	1.25021e-07	2.39242e-07	2.35543e-07	4.05446e-07	2.52984e-07	2.38268e-07
CL68:6(18:2)	3.28058e-07	3.77994e-07	3.9073e-07	3.26113e-07	2.37572e-07	5.30227e-07	6.60469e-07	3.11003e-07	7.49859e-07	5.31991e-07	2.98662e-07	5.02422e-07	3.90976e-07	5.57502e-07	5.12938e-07	5.95961e-07	6.78678e-07	1.06843e-06	7.2147e-07	4.58411e-07	4.01083e-07	4.08736e-07	5.91651e-07	3.1623e-07	4.46752e-07
CL68:5(16:1)	1.6932e-07	1.81997e-07	3.03153e-07	3.35994e-07	1.56118e-07	3.16663e-07	2.45756e-07	1.99931e-07	1.73044e-07	1.39998e-07	9.95542e-08	1.75848e-07	4.88719e-07	3.98216e-07	3.37983e-07	2.15821e-07	1.75143e-07	5.061e-07	4.34159e-07	5.20922e-07	2.04059e-07	2.32078e-07	3.69406e-07	2.13455e-07	2.97833e-08
CL70:7(18:2)	2.32815e-07	2.65996e-07	2.49259e-07	4.0517e-07	2.03633e-07	4.05034e-07	6.60469e-07	2.22145e-07	3.69161e-07	4.75992e-07	3.98216e-07	7.53633e-07	3.42103e-07	4.38037e-07	5.44748e-07	1.47887e-06	7.58953e-07	1.94005e-06	1.09178e-06	9.58496e-07	6.68471e-07	8.59038e-07	1.35149e-06	1.08309e-06	5.58439e-07
CL70:6(18:2)	1.90485e-07	2.09997e-07	3.0989e-07	9.88217e-08	8.14533e-08	2.13563e-07	1.07518e-07	9.9965e-08	1.38436e-07	3.91993e-07	1.39375e-07	3.01453e-07	5.13155e-07	5.97325e-08	3.02196e-07	2.67324e-07	3.065e-07	7.25411e-07	3.19235e-07	6.66779e-07	1.6184e-07	3.32531e-07	3.87426e-07	4.74345e-07	5.95669e-07
PG30:1	2.792e-08	2.27708e-08	2.66267e-08	2.14833e-08	3.63917e-08	3.151e-08	2.543e-08	3.384e-08	1.84642e-08	4.0635e-08	2.46475e-08	1.61675e-08	9.45167e-09	3.58017e-08	2.56658e-08	4.75842e-08	4.05033e-08	3.84e-08	4.08175e-08	2.24417e-08	2.26875e-08	3.26875e-08	1.49558e-08	1.75275e-08	1.94017e-08
PG30:0	1.45667e-08	3.31208e-08	2.08383e-08	2.578e-08	4.15908e-08	1.5125e-08	1.69533e-08	1.95917e-08	2.63775e-08	2.50067e-08	3.36108e-08	2.33533e-08	2.9705e-08	2.47858e-08	4.03325e-08	6.23517e-08	5.283e-08	2.304e-08	2.79283e-08	2.24417e-08	1.76458e-08	2.65592e-08	1.64517e-08	7.30333e-09	8.6225e-09
PG32:2	1.03181e-07	1.86305e-07	1.31978e-07	1.40714e-07	1.54664e-07	7.31033e-08	2.07679e-07	8.90533e-08	1.49035e-07	9.06475e-08	1.25479e-07	3.95217e-08	5.53592e-08	4.95717e-08	1.63164e-07	2.87145e-07	1.5849e-07	4.91525e-08	2.10534e-07	1.09002e-07	2.01667e-08	1.14408e-07	7.77708e-08	7.59533e-08	3.66475e-08
PG32:1	2.84052e-07	3.41559e-07	3.69305e-07	2.63168e-07	4.41898e-07	1.95362e-07	2.73373e-07	3.31279e-07	4.90629e-07	3.98016e-07	2.84569e-07	2.06589e-07	2.52493e-07	2.6576e-07	3.51994e-07	4.742e-07	2.72956e-07	2.18113e-07	2.87873e-07	1.44267e-07	1.36123e-07	2.77848e-07	1.82462e-07	1.22694e-07	1.55211e-07
PG32:0	8.13308e-08	7.03817e-08	7.525e-08	3.7595e-08	5.32875e-08	8.31858e-08	7.84092e-08	1.06864e-07	5.80317e-08	5.418e-08	9.41092e-08	7.00608e-08	7.15625e-08	8.12425e-08	1.39331e-07	4.10208e-08	5.45908e-08	7.21925e-08	5.80042e-08	6.09125e-08	5.04158e-08	5.1075e-08	5.68325e-08	4.38192e-08	5.17367e-08
PG34:4	1.0925e-08	1.035e-08	1.38925e-08	1.18158e-08	2.3395e-08	8.8225e-09	2.11917e-08	5.34333e-09	5.27583e-09	4.1675e-09	8.9625e-09	1.07783e-08	9.45167e-09	1.23933e-08	1.83333e-08	2.46125e-08	2.6415e-08	4.30083e-08	4.51142e-08	2.24417e-08	1.26042e-08	2.45158e-08	2.09383e-08	1.31458e-08	1.29342e-08
PG34:3	1.00753e-07	1.57324e-07	1.6092e-07	9.55992e-08	1.70261e-07	1.02092e-07	1.14435e-07	1.83451e-07	1.01555e-07	1.1357e-07	8.51467e-08	9.70067e-08	9.85667e-08	1.15668e-07	9.7165e-08	1.60802e-07	1.42642e-07	1.22881e-07	1.69716e-07	8.656e-08	5.79783e-08	8.98917e-08	6.2815e-08	4.08983e-08	9.91625e-08
PG34:2	2.67057e-07	3.58119e-07	3.40363e-07	3.77028e-07	3.21026e-07	2.00403e-07	3.11518e-07	2.56474e-07	4.80078e-07	1.87547e-07	2.91292e-07	1.36528e-07	1.63378e-07	2.34089e-07	2.60329e-07	3.47856e-07	3.36352e-07	2.68802e-07	2.49203e-07	2.62886e-07	1.81497e-07	1.79783e-07	1.85453e-07	1.19773e-07	1.85391e-07
PG34:1	1.77229e-07	2.60827e-07	2.02597e-07	2.01941e-07	1.44267e-07	1.78976e-07	1.71653e-07	2.10167e-07	1.76732e-07	2.04218e-07	2.01663e-07	2.06589e-07	1.05318e-07	2.45105e-07	2.47496e-07	1.69006e-07	7.044e-08	1.07521e-07	1.0097e-07	2.88533e-08	7.31033e-08	7.1505e-08	8.22575e-08	1.06628e-07	6.46717e-08
PG36:5	8.4975e-09	2.48408e-08	1.505e-08	2.47058e-08	3.37925e-08	1.38642e-08	2.96683e-08	1.78108e-08	7.91333e-09	7.29333e-09	3.137e-08	7.18583e-09	1.21517e-08	2.0655e-08	4.39992e-08	5.74292e-08	5.98742e-08	3.99367e-08	3.22242e-08	5.45008e-08	4.03325e-08	1.22583e-08	2.99117e-08	1.75275e-08	1.72458e-08
PG36:4	1.3717e-07	2.09076e-07	1.52816e-07	7.6265e-08	1.02677e-07	1.02092e-07	1.25032e-07	1.35362e-07	7.51767e-08	7.81442e-08	9.635e-08	1.38325e-07	6.61617e-08	4.95717e-08	7.69983e-08	2.29716e-07	2.37736e-07	2.28866e-07	1.43937e-07	3.27005e-07	8.57067e-08	8.172e-08	1.18152e-07	7.59533e-08	2.37125e-08
PG36:3	2.60988e-07	2.81528e-07	2.82478e-07	2.32017e-07	3.63917e-07	1.75195e-07	1.97083e-07	2.08386e-07	1.33208e-07	1.4587e-07	1.16517e-07	1.45511e-07	8.7765e-08	1.14291e-07	1.28331e-07	3.77391e-07	3.22263e-07	3.25634e-07	2.32017e-07	2.34033e-07	1.46206e-07	1.47096e-07	9.27267e-08	9.78633e-08	6.68267e-08
PG36:2	6.0695e-08	1.03503e-07	1.35451e-07	7.94875e-08	8.05817e-08	7.68842e-08	7.629e-08	8.72725e-08	9.23225e-08	5.31383e-08	8.0665e-08	6.2875e-08	5.941e-08	1.07406e-07	7.69983e-08	9.18867e-08	1.32075e-07	9.52325e-08	8.80808e-08	7.37367e-08	2.52075e-08	6.74192e-08	5.38408e-08	3.3595e-08	3.018e-08
PG36:1	6.06917e-09	1.86308e-08	3.70467e-08	9.6675e-09	7.79833e-09	1.13433e-08	3.17875e-08	2.67158e-08	1.45075e-08	1.8755e-08	2.01667e-08	3.5925e-09	9.45167e-09	2.75417e-09	1.65e-08	1.64083e-08	8.805e-09	9.21583e-09	2.36317e-08	9.6175e-09	2.52075e-08	8.17167e-09	7.47833e-09	1.02242e-08	2.15583e-09
PG36:0	4.85583e-09	8.28e-09	4.63083e-09	9.6675e-09	1.16975e-08	5.04167e-09	1.05958e-08	1.603e-08	1.45075e-08	1.04167e-09	1.12033e-08	1.43717e-08	8.10167e-09	1.51467e-08	3.66667e-09	6.56333e-09	8.805e-09	6.14417e-09	1.07417e-08	0	1.00833e-08	4.08583e-09	1.49583e-09	1.1685e-08	8.6225e-09
LPI16:1	1.38965e-07	9.19667e-08	8.79867e-08	1.03408e-07	1.17418e-07	2.66375e-08	1.85478e-07	6.26708e-08	1.18604e-07	1.02361e-07	7.03108e-08	1.65326e-07	6.20525e-08	8.54183e-08	9.12592e-08	8.7245e-08	7.37042e-08	1.28058e-07	1.22012e-07	6.71175e-08	8.98608e-08	7.64667e-08	9.07475e-08	5.60625e-08	5.07642e-08
LPI16:0	3.70921e-07	2.081e-07	2.70028e-07	2.12091e-07	3.63618e-07	1.38029e-07	7.65387e-07	3.30947e-07	4.03025e-07	4.2366e-07	2.23846e-07	3.277e-07	1.56854e-07	1.87723e-07	2.1363e-07	1.97198e-07	1.15363e-07	1.63718e-07	1.27203e-07	1.35605e-07	2.08794e-07	1.14701e-07	2.66388e-07	1.07813e-07	1.42623e-07
LPI18:0	1.27472e-07	5.90733e-08	1.14282e-07	7.91383e-08	1.4267e-07	5.56958e-08	2.27738e-07	1.60526e-07	1.71573e-07	1.87662e-07	9.75742e-08	2.02229e-07	7.7565e-08	8.24392e-08	1.17185e-07	1.06368e-07	5.12725e-08	8.91542e-08	6.36017e-08	9.86217e-08	1.18933e-07	5.41642e-08	7.61108e-08	6.46883e-08	7.01033e-08
PI 32:3	4.70183e-08	2.41667e-08	2.73058e-08	1.58275e-08	3.03017e-08	6.05392e-08	1.05652e-07	7.80642e-08	4.95142e-08	4.40717e-08	5.88308e-08	5.9045e-08	3.61975e-08	4.66825e-08	4.66667e-08	1.91225e-08	2.67042e-08	2.91775e-08	2.33642e-08	4.10925e-08	2.90725e-08	4.9385e-08	2.34183e-08	3.45e-08	2.65908e-08
PI 32:2	1.09187e-06	6.96799e-07	1.427e-06	8.51528e-07	1.05172e-06	9.49253e-07	1.33825e-06	7.10271e-07	1.30695e-06	9.21247e-07	7.30368e-07	7.43967e-07	6.86022e-07	1.01509e-06	1.02148e-06	1.55249e-06	6.87903e-07	8.18593e-07	6.06164e-07	7.54733e-07	5.12735e-07	6.56342e-07	8.21118e-07	7.38521e-07	7.51795e-07
PI 32:1	4.39672e-06	1.78899e-06	5.25694e-06	3.81868e-06	4.57174e-06	3.02575e-06	4.08989e-06	3.8834e-06	4.42291e-06	3.30113e-06	2.48526e-06	2.36918e-06	1.90811e-06	3.01746e-06	2.89852e-06	3.89018e-06	2.58712e-06	3.15929e-06	1.80811e-06	2.09435e-06	1.61221e-06	2.18887e-06	2.49263e-06	1.69267e-06	2.69534e-06
PI 32:0	1.45129e-06	8.40455e-07	1.516e-06	1.41288e-06	1.60724e-06	1.47473e-06	2.26799e-06	2.17039e-06	1.89997e-06	1.31079e-06	7.59067e-07	8.56153e-07	4.17129e-07	9.31659e-07	8.33778e-07	1.16526e-06	7.27426e-07	7.94279e-07	4.45213e-07	7.15009e-07	5.62952e-07	6.21294e-07	9.80658e-07	6.13458e-07	7.80803e-07
PI 33:3	3.97042e-08	3.8935e-08	4.75333e-08	5.69792e-08	6.43908e-08	1.05338e-07	2.91128e-07	8.35617e-08	1.03635e-07	8.67225e-08	4.30475e-08	6.93775e-08	4.82625e-08	6.55542e-08	6.01483e-08	3.34642e-08	2.35e-08	2.59358e-08	1.81717e-08	1.64367e-08	2.90725e-08	2.38958e-08	4.68375e-08	2.80317e-08	3.38425e-08
PI 33:2	1.88073e-07	1.26203e-07	1.94177e-07	1.49835e-07	1.45195e-07	3.28123e-07	4.10868e-07	2.66077e-07	3.28178e-07	2.3742e-07	2.15237e-07	1.77135e-07	1.24104e-07	2.20499e-07	2.04297e-07	5.97567e-08	7.15675e-08	1.03743e-07	7.00917e-08	3.97225e-08	3.96442e-08	9.23975e-08	9.66017e-08	5.06725e-08	7.97725e-08
PI 33:1	4.7645e-07	2.54419e-07	4.48023e-07	3.80918e-07	4.84824e-07	5.66646e-07	7.74778e-07	4.03513e-07	6.6787e-07	5.16069e-07	3.01331e-07	3.45413e-07	2.22354e-07	3.20817e-07	4.11704e-07	2.43808e-07	2.12567e-07	2.46388e-07	1.37588e-07	2.01353e-07	1.6915e-07	1.87982e-07	3.33716e-07	1.86517e-07	2.48987e-07
PI 33:0	2.027e-07	1.5104e-07	2.37665e-07	2.16311e-07	2.05798e-07	3.03907e-07	2.81738e-07	2.92464e-07	2.70603e-07	2.53058e-07	1.17663e-07	1.22518e-07	6.54992e-08	8.24392e-08	1.92889e-07	1.58953e-07	1.04681e-07	1.3292e-07	5.71117e-08	9.58825e-08	8.98608e-08	1.24259e-07	1.80031e-07	1.58486e-07	1.49876e-07
PI 34:3	2.70511e-06	1.95748e-06	2.98446e-06	2.40686e-06	2.79153e-06	4.07186e-06	6.56683e-06	3.70858e-06	4.51733e-06	3.64518e-06	2.89134e-06	3.35818e-06	2.37867e-06	2.94297e-06	3.39837e-06	2.23491e-06	1.20704e-06	1.63719e-06	1.07214e-06	1.26428e-06	1.78268e-06	2.01522e-06	2.6829e-06	1.79509e-06	2.19495e-06
PI 34:2	9.68469e-06	6.86327e-06	1.02024e-05	1.01001e-05	1.00828e-05	1.07929e-05	1.83482e-05	1.14138e-05	1.54543e-05	1.25847e-05	7.57488e-06	8.56005e-06	5.07277e-06	8.4346e-06	9.60816e-06	7.35847e-06	4.75871e-06	5.25035e-06	3.70318e-06	3.31754e-06	4.01202e-06	5.24277e-06	7.07098e-06	4.8958e-06	5.83547e-06
PI 34:1	7.88442e-06	6.62698e-06	8.61661e-06	9.01754e-06	9.22429e-06	8.93679e-06	1.59863e-05	8.58372e-06	9.11642e-06	6.72453e-06	5.67076e-06	5.0513e-06	3.96272e-06	4.50435e-06	5.84889e-06	8.15444e-06	5.95613e-06	6.9313e-06	4.2094e-06	4.7818e-06	4.0107e-06	5.25073e-06	7.11196e-06	5.06615e-06	6.47365e-06
PI 34:0	1.07724e-06	9.48533e-07	1.37036e-06	1.24194e-06	1.10096e-06	1.3476e-06	1.87355e-06	1.20834e-06	1.74798e-06	1.33353e-06	6.09836e-07	6.55399e-07	3.99893e-07	6.4362e-07	7.74668e-07	1.39114e-06	1.07992e-06	1.0666e-06	8.59273e-07	8.67052e-07	7.54567e-07	1.0801e-06	1.35243e-06	8.62506e-07	1.1845e-06
PI 35:5	2.08967e-08	4.09483e-08	3.43858e-08	4.64275e-08	5.55525e-08	4.35883e-08	9.86083e-08	2.96867e-08	3.10908e-08	2.1325e-08	1.14792e-08	3.54267e-08	2.75792e-08	1.29125e-08	3.21483e-08	4.90008e-08	1.70908e-08	4.37667e-08	1.42783e-08	1.50675e-08	2.51083e-08	3.66408e-08	3.22008e-08	1.18592e-08	3.86775e-08
PI 35:4	2.50767e-08	1.27542e-08	5.6635e-08	2.53242e-08	4.419e-08	7.749e-08	9.1565e-08	7.14667e-08	1.05938e-07	7.25058e-08	5.88308e-08	5.01883e-08	5.8605e-08	3.07908e-08	5.70375e-08	4.183e-08	2.13633e-08	5.025e-08	9.08583e-09	3.69833e-08	3.96442e-08	5.09783e-08	5.26917e-08	5.175e-08	7.01033e-08
PI 35:3	2.64347e-07	8.0555e-08	2.30585e-07	1.90987e-07	1.60346e-07	3.57181e-07	6.08083e-07	3.38643e-07	3.56965e-07	3.07083e-07	2.72633e-07	2.71607e-07	2.5338e-07	2.29438e-07	3.09038e-07	1.29075e-07	1.24976e-07	1.13468e-07	7.788e-08	1.0958e-07	1.0704e-07	2.05505e-07	2.83952e-07	2.23173e-07	1.98223e-07
PI 35:2	4.13759e-07	2.53748e-07	4.36898e-07	3.14443e-07	3.87607e-07	5.99338e-07	1.1293e-06	6.32207e-07	7.39263e-07	5.04695e-07	4.6778e-07	5.01883e-07	2.98196e-07	3.47634e-07	5.33038e-07	2.91614e-07	1.93339e-07	2.17211e-07	1.50568e-07	1.46563e-07	1.96901e-07	3.10647e-07	3.62989e-07	3.71956e-07	3.94028e-07
PI 35:1	2.51808e-07	1.70508e-07	3.57003e-07	2.61683e-07	2.86602e-07	3.34176e-07	3.80346e-07	3.2325e-07	3.35087e-07	3.51154e-07	2.15237e-07	2.40608e-07	1.99946e-07	1.76797e-07	2.70667e-07	1.70905e-07	2.01885e-07	1.84792e-07	1.07733e-07	9.04033e-08	1.57257e-07	2.3418e-07	2.59069e-07	2.35033e-07	2.19978e-07
PI 35:0	1.20158e-07	5.10183e-08	1.12258e-07	9.91867e-08	9.21675e-08	1.05338e-07	1.22086e-07	7.25667e-08	1.02483e-07	9.66742e-08	5.73967e-08	7.38058e-08	5.34342e-08	2.88042e-08	8.71108e-08	7.64892e-08	8.43858e-08	5.51133e-08	7.39858e-08	6.30083e-08	1.01754e-07	9.08042e-08	1.1563e-07	8.51725e-08	8.219e-08
PI 36:6	2.15238e-07	1.0942e-07	3.11493e-07	1.39283e-07	2.68926e-07	6.99833e-07	1.22086e-06	5.16761e-07	5.96477e-07	6.80983e-07	7.0167e-07	9.80147e-07	7.39456e-07	4.89668e-07	8.23408e-07	5.34228e-07	4.16588e-07	3.51753e-07	2.14169e-07	2.10942e-07	1.09683e-06	1.55801e-06	1.47245e-06	1.6614e-06	1.50601e-06
PI 36:5	1.00828e-06	7.27678e-07	1.65758e-06	9.13783e-07	2.22842e-06	4.21352e-06	7.15613e-06	3.0148e-06	3.52474e-06	2.5121e-06	2.97457e-06	3.17662e-06	3.99375e-06	2.51687e-06	4.21141e-06	2.89582e-06	1.92271e-06	2.07323e-06	9.54027e-07	1.44098e-06	4.09924e-06	4.85565e-06	7.2715e-06	4.77289e-06	5.04984e-06
PI 36:4	7.31184e-06	3.43902e-06	5.71305e-06	5.36874e-06	8.81269e-06	1.13133e-05	2.08496e-05	9.8222e-06	1.21775e-05	5.89143e-06	8.61663e-06	9.72766e-06	8.07886e-06	7.39964e-06	1.20209e-05	6.60195e-06	5.77454e-06	4.33612e-06	3.09053e-06	4.62154e-06	6.26515e-06	8.21223e-06	1.07492e-05	8.4159e-06	8.05702e-06
PI 36:3	1.77312e-05	7.50911e-06	1.48598e-05	1.25577e-05	1.48919e-05	1.58278e-05	2.97796e-05	1.55543e-05	1.9495e-05	1.0809e-05	1.09297e-05	1.31434e-05	1.0997e-05	9.91581e-06	1.85564e-05	8.86435e-06	7.59898e-06	7.77421e-06	4.71821e-06	6.20086e-06	6.32594e-06	7.97009e-06	1.25553e-05	8.20998e-06	8.39544e-06
PI 36:2	5.8083e-06	2.59588e-06	6.60809e-06	4.70081e-06	5.31413e-06	6.8385e-06	1.12718e-05	5.94824e-06	8.25625e-06	5.66254e-06	5.01788e-06	6.37981e-06	4.41433e-06	4.20041e-06	7.19601e-06	3.60335e-06	3.02079e-06	3.17387e-06	2.11184e-06	2.52856e-06	2.66147e-06	3.98903e-06	5.91761e-06	4.11739e-06	3.94269e-06
PI 36:1	1.01873e-06	4.51778e-07	1.20248e-06	8.01934e-07	9.78487e-07	8.75396e-07	1.81251e-06	8.57603e-07	1.15265e-06	5.65828e-07	7.26064e-07	6.4359e-07	5.0676e-07	5.44296e-07	1.03704e-06	7.76841e-07	6.75085e-07	5.91657e-07	4.90643e-07	5.56118e-07	5.31236e-07	7.10506e-07	1.04213e-06	6.44723e-07	7.88055e-07
PI 36:0	1.04485e-07	4.56475e-08	1.38553e-07	8.758e-08	1.32569e-07	8.4755e-08	1.69043e-07	9.12575e-08	1.45089e-07	9.09875e-08	5.16567e-08	1.03328e-07	5.171e-08	5.46283e-08	8.19258e-08	1.09953e-07	9.18625e-08	1.39404e-07	7.39858e-08	6.43783e-08	4.493e-08	8.44325e-08	1.90277e-07	1.35845e-07	1.28119e-07
PI 37:5	3.13417e-09	6.04167e-09	1.41583e-08	2.11e-09	6.3125e-09	2.66375e-08	3.52175e-08	6.59667e-09	1.38183e-08	9.95167e-09	1.43492e-08	1.62375e-08	0	1.88717e-08	2.2815e-08	3.10733e-08	6.40917e-09	1.94517e-08	1.68742e-08	3.15042e-08	6.6075e-09	1.91167e-08	3.07367e-08	1.61717e-08	4.1095e-08
PI 37:4	2.40317e-08	5.37e-09	3.84308e-08	8.44167e-09	2.77767e-08	4.47992e-08	4.22608e-08	1.0995e-08	3.22417e-08	1.84817e-08	2.00883e-08	1.919e-08	2.41317e-08	2.28442e-08	3.94075e-08	3.82442e-08	2.88408e-08	3.56617e-08	1.81717e-08	1.64367e-08	1.98225e-08	3.50475e-08	3.8055e-08	3.01875e-08	2.65908e-08
PI 37:3	3.86592e-08	4.02775e-08	6.16917e-08	5.8035e-08	3.03017e-08	8.83875e-08	1.24434e-07	8.90583e-08	1.08241e-07	6.68192e-08	6.88758e-08	7.97108e-08	4.30917e-08	3.87367e-08	8.81483e-08	4.90008e-08	4.48633e-08	6.32183e-08	2.33642e-08	3.56133e-08	6.34308e-08	6.05367e-08	1.21484e-07	3.7735e-08	1.06363e-07
PI 37:2	6.896e-08	3.96058e-08	8.79867e-08	5.27592e-08	8.45917e-08	9.20192e-08	7.513e-08	7.4765e-08	9.212e-08	4.97583e-08	6.45708e-08	7.97108e-08	2.93025e-08	6.45608e-08	8.71108e-08	4.422e-08	4.3795e-08	8.267e-08	3.37475e-08	5.88992e-08	6.34308e-08	7.0095e-08	7.46467e-08	8.30158e-08	8.46075e-08
PI 37:1	1.98525e-08	2.081e-08	4.85442e-08	3.06e-08	2.90392e-08	2.90592e-08	4.69558e-08	1.97908e-08	2.07267e-08	2.559e-08	2.43933e-08	3.09983e-08	1.72367e-08	1.9865e-08	3.3185e-08	2.50975e-08	4.27267e-08	2.91775e-08	2.85558e-08	2.8765e-08	1.3215e-08	3.34542e-08	3.22008e-08	4.20475e-08	4.83467e-08
PI 38:6	2.19417e-08	2.14817e-08	2.22492e-08	1.79383e-08	1.2625e-09	2.17942e-08	3.99125e-08	2.96867e-08	3.68483e-08	9.95167e-09	1.29142e-08	8.85667e-09	1.72333e-09	2.08583e-08	2.2815e-08	1.79275e-08	1.81592e-08	1.78308e-08	1.03842e-08	2.05467e-08	1.45367e-08	2.23025e-08	1.02458e-08	2.26408e-08	4.1095e-08
PI 38:5	1.67175e-08	2.41667e-08	2.22492e-08	8.44167e-09	3.28267e-08	1.93725e-08	2.113e-08	2.199e-08	3.56967e-08	1.42167e-08	1.29142e-08	2.50942e-08	6.895e-09	2.38375e-08	2.8e-08	2.62933e-08	1.92275e-08	1.29675e-08	1.68742e-08	2.7395e-08	3.30367e-08	3.66408e-08	3.51283e-08	3.34225e-08	3.86775e-08
PI 38:4	7.0005e-08	3.82633e-08	7.48392e-08	5.59242e-08	6.94408e-08	7.50683e-08	1.03303e-07	5.60742e-08	4.83633e-08	4.40717e-08	5.30917e-08	4.42833e-08	5.51575e-08	3.377e-08	6.1185e-08	5.37817e-08	5.5545e-08	5.8355e-08	2.46617e-08	3.69833e-08	4.493e-08	6.53158e-08	4.53733e-08	7.2235e-08	1.69217e-08
PI 38:3	1.02395e-07	8.39117e-08	1.48667e-07	8.758e-08	1.24994e-07	1.29554e-07	1.80782e-07	1.66023e-07	1.76179e-07	9.24092e-08	6.45708e-08	7.08542e-08	7.7565e-08	9.53508e-08	1.36889e-07	1.45807e-07	7.47725e-08	1.1671e-07	5.06217e-08	6.02692e-08	5.02167e-08	8.76183e-08	1.28803e-07	1.21829e-07	1.1845e-07
PI 38:2	1.08664e-07	1.08749e-07	1.55746e-07	1.19235e-07	1.09843e-07	1.40451e-07	1.26782e-07	1.13248e-07	1.64664e-07	1.17999e-07	1.47796e-07	1.19566e-07	1.53407e-07	1.16209e-07	1.69038e-07	9.20258e-08	1.28181e-07	6.80808e-08	5.841e-08	6.98575e-08	9.64683e-08	6.37225e-08	1.74177e-07	1.03501e-07	9.66942e-08
PI 38:1	7.105e-08	5.16892e-08	8.89975e-08	8.44142e-08	1.14893e-07	1.31975e-07	8.92167e-08	8.46608e-08	1.63513e-07	1.54963e-07	1.09053e-07	6.93775e-08	9.82492e-08	4.07225e-08	9.85183e-08	1.00392e-07	6.409e-08	6.646e-08	4.80258e-08	7.39667e-08	7.40033e-08	5.89433e-08	9.22108e-08	9.05633e-08	6.52683e-08
LysoPC16:1	6.79313e-07	6.10055e-07	6.72118e-07	8.01556e-07	7.35388e-07	5.83733e-07	9.37348e-07	1.08371e-06	1.04133e-06	1.08914e-06	9.05065e-07	8.14378e-07	9.15631e-07	8.69572e-07	7.2467e-07	7.99731e-07	6.01114e-07	7.91514e-07	7.69249e-07	7.43898e-07	6.87719e-07	1.10434e-06	9.39725e-07	1.03669e-06	7.69453e-07
LysoPC16:0	1.65128e-06	1.35531e-06	1.44966e-06	1.31469e-06	1.36905e-06	1.31104e-06	1.94469e-06	2.12943e-06	1.89615e-06	1.46403e-06	1.84317e-06	1.676e-06	1.84245e-06	1.42323e-06	1.46775e-06	1.57463e-06	1.28927e-06	1.54276e-06	1.44346e-06	1.92482e-06	1.73196e-06	2.09043e-06	2.25143e-06	2.22707e-06	1.79933e-06
LysoPC18:2	8.96133e-07	5.97452e-07	6.6606e-07	7.84773e-07	7.72678e-07	8.58777e-07	1.55648e-06	1.37268e-06	1.48018e-06	1.34092e-06	1.24863e-06	1.07541e-06	1.1511e-06	1.19657e-06	1.05629e-06	8.58668e-07	7.63733e-07	8.3176e-07	9.16184e-07	1.11274e-06	1.0695e-06	1.19643e-06	1.33062e-06	1.35059e-06	1.06542e-06
LysoPC18:1	1.47416e-06	1.12892e-06	1.35017e-06	1.46229e-06	1.54196e-06	8.89325e-07	1.56693e-06	1.86701e-06	1.76133e-06	1.35457e-06	1.44684e-06	1.33007e-06	1.37532e-06	1.41953e-06	1.12999e-06	1.17788e-06	1.09636e-06	1.1168e-06	1.41751e-06	1.44753e-06	1.08072e-06	1.49881e-06	1.41328e-06	1.48138e-06	1.36724e-06
LysoPC18:0	4.08338e-07	4.05647e-07	3.61665e-07	4.96372e-07	5.49034e-07	5.34831e-07	5.14183e-07	4.18266e-07	4.30268e-07	4.43329e-07	5.61558e-07	5.18802e-07	4.07351e-07	5.31406e-07	3.62298e-07	4.33947e-07	4.12092e-07	4.22581e-07	4.40806e-07	4.24673e-07	4.01401e-07	5.52198e-07	5.03702e-07	4.47992e-07	3.90667e-07
PC28:2	4.66083e-09	3.40583e-09	4.8575e-09	1.61583e-09	4.48083e-09	4.43917e-09	3.39417e-09	1.41475e-08	6.7925e-09	1.42725e-08	1.50458e-08	8.83833e-09	7.9325e-09	1.06675e-08	2.31358e-08	6.90083e-09	4.4625e-09	1.53e-09	4.21333e-09	1.63083e-09	8.1375e-09	5.03667e-09	0	1.64583e-09	4.64e-09
PC28:1	8.6315e-08	2.557e-08	7.11e-08	4.99725e-08	9.64467e-08	5.10992e-08	3.55808e-08	4.03808e-08	7.807e-08	1.26471e-07	1.06998e-07	5.74508e-08	5.23667e-08	9.06725e-08	1.04092e-07	7.17158e-08	7.14625e-08	4.58183e-08	1.09338e-07	4.7205e-08	5.49125e-08	3.9025e-08	2.50083e-08	5.74967e-08	4.949e-08
PC29:0	7.229e-08	7.50125e-08	5.17083e-08	5.15783e-08	5.83092e-08	4.22075e-08	3.72675e-08	8.88958e-08	6.62158e-08	7.34442e-08	6.01842e-08	7.36342e-08	3.65108e-08	4.9795e-08	4.16367e-08	3.99908e-08	4.24242e-08	3.20575e-08	4.20475e-08	3.74125e-08	5.28633e-08	2.01392e-08	4.84417e-08	4.43692e-08	3.71292e-08
PC30:2	6.29833e-08	4.60158e-08	7.43383e-08	4.99825e-08	1.57003e-07	4.66733e-08	8.80933e-08	5.45642e-08	8.14917e-08	1.08122e-07	8.86017e-08	7.51183e-08	7.30133e-08	9.06725e-08	1.13348e-07	5.51667e-08	7.14758e-08	3.05458e-08	4.8355e-08	2.44075e-08	3.66125e-08	3.14658e-08	2.81308e-08	3.614e-08	3.40208e-08
PC30:1	1.34364e-06	9.83589e-07	1.11988e-06	9.88288e-07	1.18644e-06	9.59865e-07	1.1823e-06	9.53656e-07	1.37314e-06	1.8667e-06	1.23044e-06	8.88273e-07	1.01261e-06	1.39744e-06	1.22596e-06	8.99171e-07	7.34764e-07	5.68037e-07	1.3625e-06	6.19971e-07	5.24603e-07	7.40014e-07	5.56378e-07	7.85149e-07	5.2278e-07
PC30:0	9.02755e-07	4.89238e-07	7.06179e-07	5.70748e-07	6.59394e-07	5.51029e-07	7.62219e-07	5.37435e-07	6.63678e-07	7.36497e-07	7.55654e-07	4.13935e-07	4.60276e-07	5.84925e-07	8.37368e-07	5.25434e-07	7.10203e-07	4.36719e-07	8.70469e-07	5.5651e-07	6.10017e-07	5.81438e-07	5.04794e-07	5.78176e-07	5.599e-07
PC31:2	1.18954e-07	5.6275e-08	9.53683e-08	1.08023e-07	1.07683e-07	7.55625e-08	1.37222e-07	1.05068e-07	8.9955e-08	1.22431e-07	9.02967e-08	7.66033e-08	1.11114e-07	8.71208e-08	1.20302e-07	9.37592e-08	1.20628e-07	7.17742e-08	1.17753e-07	7.15742e-08	1.28113e-07	6.67075e-08	8.128e-08	8.54067e-08	1.02089e-07
PC31:1	5.73844e-07	2.40348e-07	3.74929e-07	3.20856e-07	4.46356e-07	4.93278e-07	4.75977e-07	4.70748e-07	4.95643e-07	6.32439e-07	3.4939e-07	2.87243e-07	2.8889e-07	3.85839e-07	4.60279e-07	1.61354e-07	2.59077e-07	1.64914e-07	2.62831e-07	2.19662e-07	2.64327e-07	1.76193e-07	2.26615e-07	1.9218e-07	2.39722e-07
PC31:0	4.61861e-07	3.20475e-07	3.65195e-07	2.72479e-07	4.59799e-07	3.53297e-07	4.13321e-07	4.40442e-07	2.8345e-07	5.26361e-07	3.20993e-07	2.88746e-07	2.42837e-07	3.32471e-07	3.83987e-07	2.44099e-07	2.88101e-07	2.36688e-07	2.73328e-07	2.7825e-07	2.84677e-07	2.70591e-07	3.11008e-07	2.8417e-07	2.90789e-07
PC32:3	1.56296e-07	6.64825e-08	9.21208e-08	7.73675e-08	1.27855e-07	1.55525e-07	2.2189e-07	2.32332e-07	1.73138e-07	1.93819e-07	1.38765e-07	2.16535e-07	1.68243e-07	2.22244e-07	2.03562e-07	7.72267e-08	7.81892e-08	4.27583e-08	5.88767e-08	8.29967e-08	9.55875e-08	9.18608e-08	8.12708e-08	1.29766e-07	7.579e-08
PC32:2	6.55021e-06	3.59347e-06	4.54736e-06	5.93138e-06	6.46833e-06	5.87917e-06	7.49694e-06	6.58061e-06	8.82269e-06	1.06963e-05	5.35974e-06	4.83763e-06	3.97586e-06	6.77913e-06	6.0327e-06	4.06281e-06	3.51081e-06	2.90584e-06	6.57898e-06	5.21027e-06	3.08663e-06	3.29233e-06	2.69902e-06	3.78447e-06	3.85121e-06
PC32:1	1.35087e-05	8.50632e-06	1.25874e-05	1.20569e-05	1.58225e-05	1.30071e-05	1.69749e-05	1.55645e-05	1.7513e-05	2.02467e-05	1.51899e-05	1.35351e-05	8.81672e-06	1.41598e-05	1.96912e-05	7.66637e-06	9.94506e-06	7.72499e-06	1.23506e-05	1.0471e-05	9.19886e-06	7.71109e-06	7.39692e-06	1.0726e-05	9.78267e-06
PC32:0	4.46942e-06	2.09847e-06	3.15116e-06	3.15512e-06	3.47641e-06	2.83516e-06	3.64006e-06	3.21454e-06	3.66622e-06	3.6518e-06	3.31348e-06	2.77824e-06	3.15845e-06	3.50601e-06	3.51366e-06	2.80921e-06	4.29249e-06	3.02649e-06	4.05165e-06	4.55291e-06	6.09393e-06	5.2821e-06	5.0136e-06	6.36659e-06	6.05986e-06
PC33:3	8.86383e-08	6.98983e-08	9.85775e-08	6.28767e-08	8.97183e-08	1.1777e-07	1.21957e-07	1.51546e-07	1.42575e-07	1.32616e-07	8.86117e-08	8.83675e-08	8.0955e-08	1.08445e-07	5.78475e-08	6.75783e-08	1.005e-07	5.49717e-08	8.41075e-08	6.50908e-08	1.05738e-07	6.54467e-08	6.563e-08	7.88333e-08	5.104e-08
PC33:2	6.48473e-07	3.61388e-07	4.26628e-07	5.1913e-07	6.32467e-07	1.06208e-06	1.47196e-06	1.16985e-06	1.25092e-06	1.73001e-06	9.37873e-07	6.70262e-07	5.09481e-07	6.61389e-07	1.07329e-06	2.73068e-07	4.3325e-07	3.4357e-07	4.39448e-07	4.6375e-07	4.90028e-07	3.59945e-07	4.40712e-07	3.79443e-07	4.4081e-07
PC33:1	1.55359e-06	9.01755e-07	1.14735e-06	1.23821e-06	1.65297e-06	1.96416e-06	2.22233e-06	1.97196e-06	2.44756e-06	2.35633e-06	1.52635e-06	1.177e-06	1.2126e-06	1.50768e-06	1.70018e-06	6.32995e-07	1.22388e-06	8.09305e-07	1.33932e-06	9.99094e-07	1.18342e-06	9.71603e-07	7.89228e-07	9.62546e-07	1.21566e-06
PC33:0	4.99188e-07	2.94915e-07	3.78148e-07	4.33676e-07	4.88961e-07	4.26607e-07	6.94472e-07	5.53595e-07	5.31266e-07	6.97706e-07	3.44395e-07	3.31436e-07	3.95215e-07	4.00028e-07	4.64942e-07	2.79953e-07	4.04253e-07	2.76378e-07	4.62585e-07	4.58859e-07	5.81553e-07	5.43689e-07	3.82874e-07	5.46984e-07	5.22771e-07
PC34:4	4.71224e-07	3.22193e-07	4.67021e-07	3.27278e-07	4.64294e-07	8.44321e-07	8.45231e-07	7.11202e-07	9.79359e-07	1.23019e-06	6.63703e-07	6.33431e-07	5.52335e-07	6.82723e-07	7.44851e-07	3.35128e-07	4.26577e-07	2.84028e-07	5.61389e-07	5.74406e-07	4.75803e-07	6.85902e-07	5.90763e-07	9.06696e-07	6.71261e-07
PC34:3	7.18472e-06	5.24017e-06	6.49299e-06	6.02168e-06	9.96044e-06	1.39891e-05	1.83657e-05	1.70302e-05	1.77086e-05	2.06607e-05	1.0977e-05	1.10622e-05	9.03418e-06	1.10408e-05	1.22273e-05	6.19212e-06	7.05512e-06	5.53987e-06	9.73076e-06	8.41911e-06	9.74584e-06	8.97717e-06	6.31546e-06	1.19398e-05	9.91568e-06
PC34:2	3.10385e-05	1.99113e-05	2.6632e-05	2.73671e-05	4.00318e-05	4.54022e-05	6.84381e-05	5.67205e-05	6.5128e-05	6.54454e-05	4.00842e-05	4.15993e-05	3.92861e-05	4.65173e-05	4.91163e-05	2.00218e-05	2.81365e-05	2.20412e-05	3.895e-05	3.52264e-05	4.41752e-05	3.3126e-05	2.5811e-05	4.19041e-05	3.95341e-05
PC34:1	2.21352e-05	1.40104e-05	2.16608e-05	1.82051e-05	2.79544e-05	1.94739e-05	3.27685e-05	3.04342e-05	3.61059e-05	3.44222e-05	2.29546e-05	2.29205e-05	1.81308e-05	2.20347e-05	2.1114e-05	1.42562e-05	1.7858e-05	1.50379e-05	2.26424e-05	2.34592e-05	1.77951e-05	1.95569e-05	1.90766e-05	2.24389e-05	2.10609e-05
PC34:0	2.29305e-06	1.49329e-06	1.95533e-06	1.94434e-06	2.59722e-06	2.11304e-06	2.99639e-06	2.55586e-06	3.20286e-06	2.90917e-06	2.29704e-06	2.32897e-06	1.95381e-06	2.30596e-06	2.54679e-06	1.6687e-06	2.26907e-06	1.68578e-06	2.34436e-06	2.93057e-06	2.81616e-06	2.23265e-06	2.13642e-06	2.56404e-06	2.39115e-06
PC35:3	4.8753e-07	2.43765e-07	2.97343e-07	3.15999e-07	5.2259e-07	1.17762e-06	1.50076e-06	1.17186e-06	1.22039e-06	1.28935e-06	8.15818e-07	6.64358e-07	5.53916e-07	6.16917e-07	7.6102e-07	2.71678e-07	4.3325e-07	3.23726e-07	3.93162e-07	4.27949e-07	5.12403e-07	4.98374e-07	4.29778e-07	5.55193e-07	5.70712e-07
PC35:2	1.24099e-06	8.21669e-07	8.30616e-07	1.01247e-06	1.24028e-06	2.40854e-06	4.26171e-06	2.72761e-06	3.88517e-06	3.17646e-06	2.19673e-06	1.80453e-06	1.50939e-06	1.68902e-06	1.94072e-06	6.96444e-07	9.00014e-07	7.05464e-07	1.14593e-06	1.29851e-06	1.95811e-06	1.89537e-06	1.69882e-06	1.89882e-06	1.91476e-06
PC35:1	1.04273e-06	6.08578e-07	8.06386e-07	8.10937e-07	9.35263e-07	1.05095e-06	1.52786e-06	1.30723e-06	1.53779e-06	1.61578e-06	8.39241e-07	8.10211e-07	7.20568e-07	7.39603e-07	1.02473e-06	4.6613e-07	7.52613e-07	5.46662e-07	7.84254e-07	7.55034e-07	8.41818e-07	7.77793e-07	6.79845e-07	7.72002e-07	8.6924e-07
PC36:4	5.86442e-06	3.42469e-06	4.51989e-06	3.62107e-06	6.36293e-06	1.11607e-05	1.21339e-05	1.11367e-05	1.02223e-05	1.36604e-05	6.86101e-06	7.25644e-06	5.45986e-06	7.1845e-06	6.49761e-06	6.13833e-06	5.80447e-06	5.8972e-06	7.28966e-06	8.79335e-06	7.26107e-06	6.85149e-06	5.98255e-06	7.32421e-06	6.73884e-06
PC36:3	1.46542e-05	8.96329e-06	1.09338e-05	9.60885e-06	1.33852e-05	2.17563e-05	2.71004e-05	2.85938e-05	2.70351e-05	3.0788e-05	1.35422e-05	1.42534e-05	8.87229e-06	1.3011e-05	1.07469e-05	8.86787e-06	1.14213e-05	9.33221e-06	1.25375e-05	1.55193e-05	7.7003e-06	7.443e-06	7.06717e-06	8.85672e-06	8.0999e-06
PC36:2	1.15515e-05	8.44836e-06	1.02841e-05	1.0365e-05	1.13824e-05	1.53667e-05	1.8258e-05	1.81439e-05	1.82118e-05	1.78733e-05	1.03634e-05	9.91388e-06	6.95339e-06	9.25928e-06	1.31965e-05	7.60296e-06	8.51573e-06	8.04109e-06	1.17913e-05	1.53039e-05	9.09315e-06	8.79217e-06	8.75659e-06	8.34751e-06	1.07447e-05
PC36:1	2.42134e-06	1.37396e-06	2.23491e-06	2.15715e-06	1.92212e-06	2.44414e-06	3.86194e-06	2.77608e-06	3.44049e-06	2.96224e-06	2.27196e-06	1.83841e-06	1.657e-06	1.81346e-06	2.43574e-06	1.56528e-06	2.63533e-06	1.56975e-06	2.50419e-06	3.89062e-06	1.98254e-06	2.24273e-06	2.24269e-06	2.45071e-06	2.29061e-06
PC38:4	3.98878e-07	1.96031e-07	3.08648e-07	2.25708e-07	2.89326e-07	2.46645e-07	2.50692e-07	2.72748e-07	2.51218e-07	2.65218e-07	2.65814e-07	2.37164e-07	2.04745e-07	2.5958e-07	2.15108e-07	1.58598e-07	2.76925e-07	1.90878e-07	2.18689e-07	2.35947e-07	2.66389e-07	1.98847e-07	2.28181e-07	1.98753e-07	1.91781e-07
PC38:3	2.9392e-07	1.82417e-07	1.56743e-07	1.75736e-07	2.01855e-07	3.11063e-07	2.32053e-07	2.94969e-07	2.81759e-07	2.52978e-07	1.45456e-07	1.23739e-07	1.52368e-07	1.8669e-07	1.61911e-07	1.73758e-07	1.71976e-07	1.72546e-07	2.18689e-07	2.00145e-07	1.52513e-07	1.787e-07	1.09402e-07	1.5605e-07	1.39218e-07
Total	wt-1	wt-2	wt-3	wt-4	wt-5	pect29-1	pect29-2	pect29-3	pect29-4	pect29-5	pect29;GMR-psd-1	pect29;GMR-psd-2	pect29;GMR-psd-3	pect29;GMR-psd-4	pect29;GMR-psd-5	wt D9-1	wt D9-2	wt D9-3	wt D9-4	wt D9-5	pect29;GMR-psd D9-1	pect29;GMR-psd D9-2	pect29;GMR-psd D9-3	pect29;GMR-psd D9-4	pect29;GMR-psd D9-5
PE	8.23623e-05	0.00012851	9.16867e-05	8.26008e-05	8.74404e-05	9.70305e-05	0.000113873	0.000147416	0.000107598	0.000128753	0.000110022	9.28423e-05	6.57718e-05	0.000137445	0.000112299	0.000123714	0.000108071	0.000112808	0.000142261	0.000141074	0.000129926	0.000129409	9.8926e-05	7.85926e-05	0.000120955
PC	0.00013218	8.33727e-05	0.000112873	0.000108047	0.000149185	0.00016577	0.000228521	0.000206021	0.000226896	0.000240463	0.000144195	0.000141251	0.000115644	0.000147716	0.000158777	8.63819e-05	0.000108948	8.81407e-05	0.000139569	0.000141195	0.000127576	0.000113706	9.97762e-05	0.000135353	0.000128973
PA	6.59076e-07	6.95338e-07	1.3418e-06	1.2969e-06	1.14632e-06	6.68583e-07	1.34878e-06	1.22679e-06	1.46478e-06	1.29433e-06	6.53128e-07	8.66972e-07	1.02194e-06	1.18454e-06	1.3631e-06	1.26242e-06	1.40576e-06	1.66515e-06	1.8854e-06	1.62303e-06	1.26581e-06	1.39607e-06	1.27518e-06	1.31541e-06	1.18099e-06
PS	1.678e-05	1.65077e-05	3.53482e-05	2.6198e-05	2.47955e-05	1.77785e-05	3.21605e-05	2.54735e-05	2.57407e-05	2.42583e-05	7.94779e-06	1.08907e-05	1.00142e-05	1.40191e-05	1.1616e-05	2.22834e-05	2.29731e-05	2.69545e-05	2.33513e-05	2.87558e-05	1.16328e-05	1.11931e-05	1.02742e-05	1.1156e-05	1.02897e-05
PG	1.54529e-06	2.08661e-06	1.96924e-06	1.60693e-06	1.98724e-06	1.273e-06	1.6911e-06	1.72764e-06	1.84382e-06	1.42223e-06	1.50575e-06	1.17846e-06	1.03833e-06	1.37424e-06	1.69031e-06	2.39397e-06	1.92478e-06	1.64814e-06	1.72079e-06	1.4587e-06	9.04964e-07	1.18902e-06	1.00354e-06	7.94591e-07	7.82523e-07
PI	6.40848e-05	3.62457e-05	6.48108e-05	5.57029e-05	6.56456e-05	7.41328e-05	0.00012791	7.07481e-05	8.77966e-05	5.9129e-05	5.21518e-05	5.82597e-05	4.55015e-05	4.86691e-05	7.13028e-05	5.10313e-05	3.81135e-05	3.98712e-05	2.54264e-05	3.07345e-05	3.57369e-05	4.63947e-05	6.42814e-05	4.57128e-05	5.00101e-05
CL	2.58213e-06	2.05797e-06	2.57343e-06	2.81642e-06	1.34398e-06	2.59958e-06	3.68634e-06	2.04373e-06	4.32611e-06	4.14393e-06	1.79197e-06	2.68796e-06	2.90788e-06	3.48439e-06	3.82914e-06	5.35139e-06	3.96017e-06	7.59151e-06	7.28493e-06	5.0842e-06	2.70203e-06	3.40844e-06	4.01842e-06	3.63665e-06	2.94111e-06
LPE	1.15941e-05	3.65662e-05	1.20506e-05	1.41521e-05	1.35029e-05	9.89244e-06	1.79977e-05	2.50377e-05	1.89235e-05	1.86616e-05	1.98402e-05	1.51817e-05	7.12958e-06	2.75516e-05	1.211e-05	1.97759e-05	1.65783e-05	1.42588e-05	2.06957e-05	3.32894e-05	1.80808e-05	1.5454e-05	1.27385e-05	1.39817e-05	1.63041e-05
LPC	5.10922e-06	4.09739e-06	4.49967e-06	4.85968e-06	4.96811e-06	4.17771e-06	6.51963e-06	6.87109e-06	6.60926e-06	5.69199e-06	6.00527e-06	5.41466e-06	5.69185e-06	5.4403e-06	4.741e-06	4.84486e-06	4.16257e-06	4.70542e-06	4.98721e-06	5.65366e-06	4.97129e-06	6.4422e-06	6.43875e-06	6.54372e-06	5.39211e-06
LPS	1.46708e-07	1.7286e-07	2.46268e-07	3.12538e-07	2.93953e-07	7.23e-08	3.98785e-07	3.17675e-07	3.1476e-07	3.34624e-07	1.63153e-07	1.40657e-07	2.28398e-07	1.56628e-07	2.15793e-07	2.66607e-07	2.512e-07	3.57584e-07	2.82657e-07	2.39431e-07	1.86052e-07	4.13404e-07	2.81521e-07	1.68102e-07	1.71008e-07
LPI	6.37357e-07	3.5914e-07	4.72295e-07	3.94636e-07	6.23706e-07	2.20363e-07	1.1786e-06	5.54143e-07	6.93203e-07	7.13682e-07	3.9173e-07	6.95254e-07	2.96472e-07	3.5558e-07	4.22074e-07	3.90811e-07	2.40339e-07	3.8093e-07	3.12817e-07	3.01345e-07	4.17588e-07	2.45332e-07	4.33246e-07	2.28564e-07	2.63491e-07
