# Supplementary material for: PE homeostasis rebalanced through mitochondria-ER lipid exchange prevents retinal degeneration in Drosophila
Source: PLoS Genet. 2020 Oct 16;16(10):e1009070. doi: 10.1371/journal.pgen.1009070 (PMC7592913; doi:10.1371/journal.pgen.1009070)
Supplement: S4 Data — Percentage of cellular phospholipids measured in FRT40A;GMR-Gal4, pect29;GMR-Gal4, pect29;GMR-Psd/GMR-Gal4, pect29;GMR-Psd/GMR>sercaRNAi and GMR>sercaRNAi fly retinas at day1. (XLSX) [file pgen.1009070.s012.xlsx]

## Sheet: lipid percentage
Lipidomic analysis of cellular phospholipid levels in pect29, pect29;GMR-Psd and pect29;GMR-Psd/GMR>sercaRNAi fly retinas.
Total	FRT40A;GMR-Gal4					pect29;GMR-Gal4					pect29;GMR-Psd/GMR-Gal4					pect29;GMR-Psd/GMR>sercaRNAi					GMR>sercaRNAi
PC	17.3584	19.5054	18.1454	19.1846	18.5185	28.3031	25.0899	30.6605	26.5287	26.2381	24.7289	23.1629	21.8566	24.1993	22.069	24.0492	28.4114	26.112	25.9884	24.416	21.0995	21.5587	21.3801	21.2315	22.8327
PE	60.6501	59.0873	57.0061	64.6392	63.7321	28.4955	28.0394	34.8369	29.3332	30.3714	47.977	43.1203	44.3429	46.3964	45.6926	37.9616	40.8045	37.8912	38.2699	37.0844	62.3031	60.2177	62.1337	68.2868	68.2104
PI	4.5135	4.73223	4.55046	4.86012	4.5183	4.85205	4.73633	5.51793	5.06239	5.27725	6.79363	6.92841	6.10018	6.67675	5.97723	7.2717	8.16991	7.67395	7.47436	7.57177	5.0258	4.73518	5.07484	5.37596	5.05537
PS	5.62656	5.63958	5.90048	6.20019	5.58036	4.8079	4.38637	5.32202	4.43567	4.25624	1.97847	1.97802	1.90072	1.93564	2.16277	1.7349	2.14244	1.69964	1.76643	1.80338	6.50066	6.36396	5.96854	6.75871	6.67845
PG	0.368904	0.470297	0.370491	0.356562	0.371199	0.4767	0.441691	0.40116	0.411946	0.39392	0.561157	0.364778	0.392895	0.401846	0.403471	0.499869	0.581856	0.505013	0.472882	0.431349	0.289997	0.319098	0.345311	0.339011	0.353265
sum	88.5174	89.4348	85.9729	95.2407	92.7205	66.9353	62.6937	76.7385	65.7719	66.5369	82.0391	75.5544	74.5933	79.61	76.305	71.5173	80.1102	73.8818	73.972	71.3069	95.2191	93.1946	94.9024	101.992	103.13
Lipid percentage%	FRT40A;GMR-Gal4					pect29;GMR-Gal4					pect29;GMR-Psd/GMR-Gal4					pect29;GMR-Psd/GMR>sercaRNAi					GMR>sercaRNAi
PC	0.196101	0.218096	0.211059	0.201433	0.199724	0.422843	0.400198	0.399546	0.403344	0.394339	0.301428	0.306573	0.29301	0.303974	0.28922	0.336271	0.354654	0.353429	0.351327	0.342407	0.221589	0.23133	0.225285	0.208168	0.221397
PE	0.685177	0.660675	0.663071	0.678693	0.687357	0.425718	0.447245	0.453968	0.445983	0.45646	0.584806	0.570718	0.594462	0.582796	0.598815	0.530804	0.509355	0.512863	0.517357	0.520068	0.654313	0.646149	0.654711	0.669531	0.661401
PI	0.0509899	0.0529126	0.052929	0.0510299	0.0487303	0.0724887	0.0755472	0.0719056	0.0769689	0.0793131	0.0828096	0.091701	0.0817792	0.0838683	0.0783335	0.101678	0.101983	0.103868	0.101043	0.106186	0.0527814	0.0508096	0.0534743	0.0527096	0.0490193
PS	0.0635645	0.063058	0.0686319	0.0651003	0.0601848	0.0718291	0.0699651	0.0693527	0.0674402	0.0639682	0.0241162	0.0261801	0.0254811	0.024314	0.0283438	0.0242584	0.0267437	0.0230049	0.0238797	0.0252905	0.0682706	0.0682867	0.0628914	0.0662671	0.0647575
PG	0.00416759	0.00525855	0.0043094	0.0037438	0.00400342	0.0071218	0.00704523	0.00522762	0.00626326	0.00592033	0.00684012	0.00482802	0.00526716	0.00504768	0.00528761	0.00698948	0.00726319	0.00683541	0.00639271	0.00604919	0.00304558	0.00342399	0.00363859	0.0033239	0.00342543

## Sheet: original data
Metabolite name	FRT40A;GMR-Gal4					pect29;GMR-Gal4					pect29;GMR-Psd/GMR-Gal4					pect29;GMR-Psd/GMR>sercaRNAi					GMR>sercaRNAi
PC 30:0;PC 14:0/16:0	0.292281	0.316849	0.314129	0.320903	0.31133	0.133464	0.11286	0.15121	0.133775	0.125589	0.272087	0.250131	0.235807	0.263044	0.23542	0.237027	0.280281	0.252357	0.271829	0.250599	0.340127	0.339934	0.338944	0.364872	0.3638
PC 30:1;PC 14:0/16:1	0.259325	0.361441	0.267737	0.258851	0.276628	0.227365	0.200867	0.253889	0.248827	0.245606	0.346343	0.316804	0.276149	0.282051	0.283729	0.432013	0.407833	0.34509	0.342043	0.323507	0.334484	0.369117	0.407468	0.445212	0.416876
PC 30:1;PC 14:1/16:0	0.0218634	0.0196568	0.0163418	0.0167471	0.0186918	0.012095	0.0130558	0.0191877	0.0171349	0.012543	0.0260634	0.0260287	0.0258221	0.0255137	0.0241746	0.0298711	0.0324594	0.0288394	0.029725	0.0291291	0.019031	0.0219349	0.0228485	0.0249273	0.0258298
PC 30:2;PC 12:0/18:2	0.011814	0.0124086	0.0107414	0.0121702	0.0130878	0.0118029	0.0111351	0.0166492	0.0147983	0.0174276	0.0190641	0.0181058	0.0190206	0.016948	0.0166118	0.0207061	0.0231987	0.0208053	0.0199226	0.0182541	0.0149611	0.017676	0.0161354	0.0150626	0.0157572
PC 30:2;PC 14:1/16:1	0.013192	0.0131693	0.0102881	0.0112792	0.01029	0.00927153	0.0069355	0.010409	0.0117656	0.010204	0.0153215	0.0126086	0.0121228	0.0126298	0.0130432	0.0163929	0.0165213	0.0136029	0.0137528	0.0120504	0.010448	0.0153125	0.0169865	0.0186301	0.0182459
PC 31:0;PC 15:0/16:0	0.0247908	0.0308343	0.0278577	0.0265549	0.0292215	0.0155834	0.0130975	0.012962	0.0103629	0.0122818	0.0290786	0.0160678	0.0172385	0.0180717	0.0165731	0.0150262	0.018794	0.0129109	0.0165967	0.013646	0.0358759	0.0406637	0.0346737	0.0329928	0.0352564
PC 31:1;PC 14:0/17:1	0.0416706	0.0498307	0.00727718	0.0438931	0.0438496	0.0437407	0.040211	0.0410341	0.0377749	0.0356693	0.0639513	0.0410695	0.0425577	0.048814	0.043186	0.054677	0.0471011	0.00385349	0.0426886	0.0405187	0.0499752	0.0594624	0.0527254	0.011119	0.0611905
PC 31:1;PC 15:0/16:1	0.00863419	0.01192	0.00722395	0.00712097	0.00774312	0.00766766	0.00648829	0.0120547	0.00604573	0.00556779	0.00734087	0.0056046	0.00773522	0.00800909	0.010259	0.00503015	0.00882995	0.00381068	0.00379844	0.00386236	0.0076631	0.0108001	0.00924859	0.0109669	0.0105614
PC 32:0;PC 16:0/16:0	0.692107	0.719017	0.73719	0.769033	0.760312	0.51236	0.448226	0.527386	0.457413	0.461888	0.513085	0.475549	0.433614	0.522322	0.446583	0.370306	0.46552	0.435081	0.427864	0.378731	1.02652	0.983215	0.773163	0.797138	0.951261
PC 32:1;PC 16:0/16:1	3.23898	3.78115	3.40651	3.53766	3.35621	2.57989	2.43127	3.0228	2.76246	2.78886	4.08389	3.56322	3.54072	3.81356	3.5238	4.21604	4.54384	3.90187	4.23637	3.71878	3.42933	3.69102	4.18129	4.35524	3.88943
PC 32:2;PC 16:1/16:1 or 14:0/18:2	0.739782	0.926052	0.668758	0.717716	0.741075	0.585906	0.587712	0.753883	0.662684	0.61238	0.78235	0.754423	0.648092	0.735781	0.690375	0.904859	0.993679	0.819969	0.861149	0.758309	0.811468	0.882942	1.01318	1.04318	1.004
PC 33:1;PC 16:0/17:1	0.158029	0.162781	0.156044	0.163548	0.165942	0.156967	0.142378	0.145399	0.130396	0.132152	0.201454	0.136212	0.151763	0.153332	0.151317	0.166244	0.170782	0.134308	0.156447	0.144349	0.192713	0.191522	0.195277	0.215078	0.197293
PC 33:1;PC 16:1/17:0 or 15:0/18:1	0.0262026	0.0331593	0.0266588	0.0250819	0.0290778	0.0292638	0.0267739	0.0333236	0.022836	0.0266798	0.023883	0.0187895	0.0253709	0.0262733	0.0286437	0.01484	0.019895	0.0173274	0.014627	0.0119583	0.0317879	0.0311085	0.0301602	0.0352689	0.031188
PC 33:1;PC 16:1/17:0 or 15:0/18:1 or 16:0/17:1	0.0273907	0.0350932	0.0280242	0.0256468	0.0314097	0.0309294	0.0296199	0.0355806	0.0248269	0.0279671	0.0242012	0.0194348	0.0275357	0.0287149	0.0303178	0.0155336	0.0221999	0.0181708	0.014982	0.0131065	0.0331406	0.0333864	0.0319865	0.0379809	0.0329663
PC 33:2;PC 15:0/18:2	0.0494048	0.0620665	0.0471498	0.0472083	0.0501797	0.098369	0.0898069	0.0943359	0.0795549	0.0799172	0.109189	0.0726219	0.0831573	0.0885441	0.0744959	0.0793695	0.0819658	0.0653001	0.0735254	0.072183	0.0650629	0.0746761	0.0698243	0.0780217	0.0695067
PC 34:0;PC 16:0/18:0	0.0491678	0.0525275	0.0582778	0.0573138	0.0513516	0.0520313	0.0421133	0.0500416	0.042948	0.0435113	0.0400056	0.0299203	0.030414	0.0392885	0.0302282	0.0246057	0.030481	0.0322373	0.0321668	0.0274638	0.0902116	0.0870479	0.071631	0.0647517	0.0840822
PC 34:1;PC 16:0/18:1	2.39158	2.71798	2.70459	2.62687	2.63531	2.24437	2.12419	2.34719	2.04206	2.01176	2.40208	2.21094	2.23029	2.45597	2.10822	2.68214	3.04359	2.73212	2.84247	2.52995	3.28595	3.25173	3.65519	3.72426	3.50738
PC 34:2;PC 16:0/18:2	3.85406	4.22275	4.08231	4.4271	4.3256	10.3089	9.26252	10.7621	9.66961	9.69834	9.15297	9.12184	8.36254	9.53089	8.66278	7.48342	9.35691	9.13763	8.88976	8.75126	4.79718	4.81452	4.1469	3.82646	4.85063
PC 34:3;PC 16:0/18:3	0.28289	0.299396	0.30805	0.330241	0.302469	0.900242	0.731358	0.823826	0.700366	0.653245	0.55607	0.573151	0.514164	0.596041	0.495147	0.599025	0.829778	0.809837	0.748232	0.636732	0.337008	0.354348	0.294432	0.269398	0.348017
PC 34:3;PC 16:1/18:2	1.35817	1.50297	1.30076	1.42433	1.28646	2.0526	1.69954	2.77158	2.29061	2.21286	1.9764	1.80629	1.66411	1.7379	1.69037	2.34781	2.55127	2.23342	2.22177	2.13553	1.54313	1.72248	1.70021	1.66695	1.79874
PC 34:4;PC 16:1/18:3	0.0995729	0.104207	0.101832	0.106757	0.110533	0.214327	0.166942	0.21401	0.166122	0.180023	0.149748	0.147641	0.143878	0.148773	0.151273	0.188192	0.257729	0.247193	0.207677	0.208828	0.113553	0.109598	0.108668	0.105777	0.127355
PC 35:1;PC 17:0/18:1	0.0149944	0.0195386	0.015612	0.0155715	0.0166332	0.021487	0.0174729	0.0198164	0.0155762	0.014528	0.0154021	0.00723754	0.0143626	0.0139869	0.0121835	0.005413	0.0107385	0.00686685	0.00620403	0.00552942	0.0200384	0.0173746	0.0160679	0.0218792	0.0175751
PC 35:1;PC 17:0/18:1	0.00898139	0.0129268	0.0116962	0.0103321	0.0121544	0.0138726	0.0145773	0.0123872	0.0110672	0.00921444	0.0146955	0.00682647	0.00868884	0.00921972	0.011174	0.0108351	0.0119957	0.0108242	0.0106803	0.010454	0.0173073	0.0207619	0.0187413	0.0204394	0.0170955
PC 35:2;PC 17:0/18:2	0.0173261	0.022859	0.0208028	0.0191104	0.0188625	0.0538943	0.0487127	0.048073	0.0381399	0.0404927	0.0461051	0.0305635	0.028486	0.034868	0.0275719	0.0304385	0.0352945	0.029204	0.0316888	0.0311362	0.0293168	0.0302164	0.0270582	0.0261678	0.0268401
PC 35:3;PC 17:1/18:2	0.0455066	0.0512173	0.0480767	0.0547336	0.0533085	0.084427	0.0866601	0.0846279	0.0818052	0.0828452	0.0635031	0.0435334	0.0504686	0.0548185	0.0529285	0.0537583	0.0646571	0.0532203	0.0564136	0.051553	0.0684331	0.0640765	0.0622537	0.0618275	0.0676573
PC 36:3;PC 18:1/18:2	2.09118	2.25076	2.11866	2.25744	2.19078	3.51649	3.05686	4.07303	3.32951	3.38027	2.00126	1.74146	1.65733	1.70833	1.76724	2.53617	2.96248	2.66376	2.55606	2.56843	2.52745	2.3665	2.60695	2.47863	2.80015
PC 36:3;PC 18:1/18:2 or 18:0/18:3	0.0658943	0.0709282	0.0795585	0.0784794	0.0724502	0.123985	0.110473	0.149734	0.103591	0.114337	0.0909009	0.0852644	0.0781757	0.0953089	0.0761664	0.097048	0.125032	0.113636	0.107216	0.10224	0.0727104	0.0681171	0.0641533	0.0711795	0.0882926
PC 36:4;PC 18:2/18:2	1.32948	1.47611	1.39079	1.61607	1.42891	3.8059	3.17243	3.76838	3.0744	2.87084	1.46507	1.39234	1.29957	1.47469	1.19233	1.23411	1.72693	1.6834	1.54211	1.35721	1.62093	1.70555	1.27956	1.28374	1.80027
PC 36:5;PC 18:2/18:3	0.13832	0.159719	0.166146	0.171307	0.161347	0.439134	0.380957	0.390161	0.330506	0.319235	0.227593	0.228223	0.218921	0.244358	0.193028	0.168151	0.259378	0.271496	0.20117	0.201099	0.16804	0.176851	0.130096	0.120848	0.169295
PC 36:6;PC 18:3/18:3	0.00578161	0.00604769	0.00625913	0.00555879	0.00732331	0.016765	0.0146048	0.0155286	0.0117423	0.011847	0.00974669	0.0110022	0.00851355	0.0112907	0.00979564	0.01013	0.0122612	0.0138655	0.00944287	0.00958027	0.00568906	0.00678103	0.00425939	0.00346143	0.00610638
PC	17.3584	19.5054	18.1454	19.1846	18.5185	28.3031	25.0899	30.6605	26.5287	26.2381	24.7289	23.1629	21.8566	24.1993	22.069	24.0492	28.4114	26.112	25.9884	24.416	21.0995	21.5587	21.3801	21.2315	22.8327
PE 30:0|PE 14:0_16:0	0.0991681	0.0950954	0.097838	0.0995443	0.0974558	0.0411494	0.0368792	0.0592218	0.0480234	0.0475566	0.13375	0.133814	0.132665	0.148395	0.131386	0.103244	0.115007	0.0990856	0.109245	0.0945019	0.153068	0.15983	0.155578	0.162005	0.176234
PE 30:1|PE 14:0_16:1	0.54075	0.547509	0.445718	0.483907	0.50719	0.243428	0.230029	0.32396	0.305368	0.308498	0.587346	0.553246	0.54207	0.549077	0.554139	0.605074	0.579267	0.481762	0.526832	0.493722	0.529256	0.536928	0.631526	0.701479	0.652482
PE 30:1|PE 16:0_14:1	0.0206595	0.0198423	0.0153635	0.0183782	0.0182774	0.00582118	0.00311388	0.00775017	0.00898294	0.00541611	0.0155812	0.0174429	0.0146405	0.0160207	0.0172198	0.0185638	0.0156217	0.0136138	0.0161623	0.0124956	0.0168558	0.0178265	0.0180432	0.0212336	0.0241666
PE 30:2|PE 12:0_18:2	0.00509872	0.00684533	0.00360855	0.00512193	0.00513809	0.000895948	0	0	0.000959177	0.000879665	0.0034195	0.00386512	0.00680523	0.00200519	0.00312474	0.00604021	0.00332848	0.00524088	0.00218938	0.00325618	0.00639692	0.00463277	0.0090097	0.00561716	0.00825846
PE 30:2|PE 12:0_18:2	0.00509872	0.0061963	0.00470301	0.00512193	0.00513809	0.000895948	0	0	0.000959177	0.00198895	0.00684316	0.00429757	0.00680523	0.00365211	0.00447877	0.00604021	0.0049578	0.00524088	0.00702943	0.00325618	0.00639692	0.00475186	0.00773623	0.00737301	0.00463274
PE 31:0|PE 15:0_16:0	0.003512	0.00412392	0.0058174	0.00398717	0.00458223	0.00218468	0.0031596	0.00260418	0.00197477	0.00281799	0.00790669	0.00380769	0.00475137	0.00648984	0.00508405	0.00370906	0.00431512	0.00344998	0.00334391	0.00272063	0.00984249	0.00847718	0.00791036	0.00968552	0.00747937
PE 31:1|PE 15:0_16:1	0.013666	0.0114186	0.00984076	0.00991516	0.0124633	0.00667396	0.00472345	0.00747077	0.0052707	0.00610236	0.0104183	0.00698927	0.0096344	0.0116842	0.011852	0.00667638	0.00747392	0.00609015	0.00607767	0.00723086	0.0133468	0.0147313	0.0124135	0.0122953	0.00955963
PE 32:0|PE 16:0_16:0	0.121887	0.12041	0.126656	0.126183	0.136751	0.0519338	0.0484853	0.0660658	0.0562224	0.0482125	0.123542	0.103673	0.111696	0.140477	0.114459	0.0837189	0.0941467	0.077353	0.0988636	0.0820112	0.2271	0.198742	0.206416	0.167078	0.202872
PE 32:1|PE 16:0_16:1	6.64922	6.74054	6.35817	6.57023	7.06149	3.33374	3.75291	4.56606	3.90951	4.15902	6.74493	6.08013	5.53622	5.51521	6.1228	6.7261	5.61722	4.96304	5.39283	5.0593	6.10587	6.08519	7.33415	7.64113	7.25518
PE 32:2|PE 14:0_18:2	1.33726	1.51073	1.29742	1.38517	1.31944	0.637905	0.659381	0.724643	0.64101	0.668026	1.0769	0.989401	0.911569	0.950116	0.945152	1.0204	0.864644	0.831692	0.858547	0.761073	1.17699	1.23986	1.46516	1.73004	1.39774
PE 32:3|PE 14:0_18:3	0.121876	0.114615	0.127811	0.140988	0.13154	0.0337492	0.0306155	0.0522034	0.0458529	0.0456624	0.117843	0.123712	0.107714	0.114359	0.0954933	0.0808251	0.0986794	0.0979014	0.10264	0.0955559	0.126416	0.124061	0.116587	0.120832	0.134721
PE 33:0|PE 16:0_17:0	0.0138641	0.0132083	0.0103708	0.0132557	0.014401	0.00995419	0.00883715	0.0137917	0.00946912	0.0110239	0.011393	0.00877188	0.0133265	0.0138932	0.01309	0.0038517	0.00848093	0.00562132	0.00667497	0.00649492	0.0140952	0.0149703	0.0130072	0.0132973	0.0149772
PE 33:1|PE 16:0_17:1	0.286519	0.270973	0.2625	0.283347	0.281725	0.198288	0.215307	0.201602	0.178779	0.188982	0.291977	0.217209	0.225658	0.235316	0.226674	0.230372	0.217952	0.163762	0.195446	0.184918	0.345548	0.335038	0.316632	0.383673	0.342438
PE 33:1|PE 17:0_16:1	0.0446923	0.0467928	0.0373713	0.0383611	0.0488866	0.0353016	0.0328081	0.0386577	0.0335731	0.032347	0.0447988	0.0300101	0.0405265	0.0418769	0.0429332	0.0183465	0.0378193	0.0262622	0.0224306	0.0227364	0.0546217	0.052333	0.0513616	0.0562368	0.0541654
PE 33:2|PE 15:0_18:2	0.211312	0.216296	0.188518	0.243472	0.215209	0.0989557	0.0972094	0.101181	0.0794299	0.0937218	0.239359	0.155587	0.158117	0.173997	0.151229	0.114969	0.11642	0.086567	0.107243	0.0897529	0.235418	0.268158	0.23146	0.241874	0.240249
PE 33:3|PE 15:0_18:3	0.0232311	0.0183752	0.020691	0.027336	0.0221767	0.00676259	0.00760043	0.00886696	0.00817047	0.00782782	0.0208363	0.0127291	0.0162267	0.0171143	0.0134721	0.00879193	0.00909358	0.00898009	0.0106883	0.00952326	0.0202558	0.0220107	0.0167169	0.0171827	0.0216147
PE 34:0|PE 16:0_18:0	0.0419289	0.0380297	0.0437031	0.0402833	0.0415748	0.0110056	0.0133581	0.0140704	0.0133423	0.0123718	0.0152094	0.012255	0.0142661	0.0171673	0.0110378	0.0118476	0.013643	0.0118403	0.0115596	0.0109284	0.0624498	0.0440941	0.0434759	0.0367664	0.0545908
PE 34:1|PE 16:0_18:1	5.90287	6.64428	6.24724	7.1748	6.99521	5.25145	5.25442	6.87037	5.36543	6.01494	5.73841	5.11209	5.14477	5.91291	5.23444	5.94655	6.23171	5.64575	5.38099	5.61884	6.98936	6.4385	6.51184	7.25968	7.25521
PE 34:2|PE 16:0_18:2	17.2819	16.1221	14.4903	18.1222	17.4152	6.22786	6.07733	7.87938	6.93085	6.63367	9.63633	8.98038	9.55333	9.7103	10.8639	6.75799	7.84458	7.27792	7.75527	7.8121	14.8281	15.0641	15.8987	18.4773	17.8589
PE 34:3|PE 16:0_18:3	2.00295	1.85856	2.38455	2.51046	2.53431	0.66509	0.578911	0.726543	0.628523	0.622666	1.12744	1.08565	1.10125	1.17851	1.06336	0.597488	0.83453	0.821683	0.702184	0.728378	2.0599	1.91009	1.61806	1.60552	1.90886
PE 34:3|PE 16:1_18:2	3.6649	3.42715	3.29296	3.59491	3.61203	1.50484	1.43564	1.80938	1.55021	1.66984	3.22329	2.88117	3.10786	3.22648	2.83948	1.79445	2.00693	1.82286	1.80013	1.68426	3.23201	3.16325	3.31541	4.168	3.67046
PE 34:4|PE 16:1_18:3	0.24894	0.218893	0.234394	0.275879	0.253579	0.0942988	0.0874186	0.111196	0.095873	0.1058	0.315663	0.295912	0.294849	0.303767	0.268182	0.18962	0.220489	0.20857	0.200618	0.190629	0.201406	0.214778	0.210562	0.229387	0.218968
PE 35:1|PE 17:0_18:1	0.0574871	0.0562035	0.0573845	0.0716444	0.0610479	0.0471923	0.0477859	0.0451132	0.0397742	0.0409069	0.0596488	0.0390803	0.0451904	0.0495431	0.0455503	0.0456231	0.0503867	0.0362908	0.0430543	0.0435653	0.0867572	0.0819717	0.0685151	0.0851665	0.0829885
PE 35:2|PE 17:0_18:2	0.113075	0.111172	0.118762	0.120929	0.123346	0.0404214	0.0455129	0.0475824	0.0364033	0.0339085	0.0814185	0.0538667	0.0686214	0.0694748	0.0581167	0.0472113	0.0472917	0.0368349	0.0444252	0.0455785	0.168197	0.157925	0.136704	0.155272	0.166849
PE 35:2|PE 17:1_18:1	0.116708	0.115909	0.112493	0.126267	0.120296	0.0967836	0.0989897	0.0867181	0.0808561	0.0769385	0.159777	0.106195	0.133745	0.142217	0.132071	0.123429	0.110656	0.102324	0.11283	0.11203	0.136191	0.132424	0.123114	0.157906	0.138014
PE 35:3|PE 17:0_18:3	0.0323014	0.0312759	0.030798	0.0380775	0.032008	0.0116238	0.0106667	0.0113913	0.0105744	0.0109528	0.0234095	0.0140021	0.0161334	0.0192321	0.0149389	0.011052	0.0129043	0.0103023	0.00801802	0.00904269	0.046474	0.0440177	0.037045	0.0313584	0.0451378
PE 35:3|PE 17:1_18:2	0.179714	0.166027	0.168802	0.197592	0.186274	0.0830617	0.0734648	0.0800577	0.0651005	0.0670424	0.153418	0.104978	0.130755	0.117028	0.117957	0.0702478	0.0694189	0.0625294	0.0690821	0.0684518	0.223024	0.211358	0.193386	0.235899	0.225896
PE 36:1|PE 18:0_18:1	0.606837	0.611016	0.608318	0.616113	0.620001	0.37561	0.337129	0.418945	0.355778	0.345921	0.484288	0.401096	0.421379	0.481727	0.4027	0.389581	0.502794	0.419468	0.449783	0.42636	0.756411	0.639355	0.753399	0.69869	0.771025
PE 36:2|PE 18:0_18:2	1.96074	1.97417	2.09485	2.1678	2.07025	0.614834	0.602002	0.785444	0.657146	0.617786	1.08945	0.903089	1.01376	1.13792	0.922693	0.671122	0.861209	0.74284	0.825156	0.704957	2.37035	2.09798	2.32276	2.14107	2.39505
PE 36:2|PE 18:1_18:1	2.89076	3.08767	2.73151	3.03195	2.9729	3.20201	3.07044	3.45703	3.01742	3.0834	5.27153	4.5554	4.86666	4.97584	5.05476	5.28652	5.53587	5.41585	5.33046	4.9409	2.90851	2.94024	3.3516	3.56221	3.26414
PE 36:3|PE 18:0_18:3	0.738937	0.686608	0.764463	0.749484	0.766653	0.258215	0.257219	0.360939	0.284104	0.255197	0.403567	0.350949	0.389945	0.446524	0.344281	0.23859	0.37173	0.329255	0.324484	0.274801	0.773591	0.640163	0.739306	0.630654	0.778905
PE 36:3|PE 18:1_18:2	9.25933	8.54808	8.4229	9.44454	9.45181	3.41433	3.15584	4.0679	3.24632	3.49781	7.35362	6.78114	6.94779	7.40437	6.95614	5.43995	6.65856	6.34903	6.1425	6.01704	10.8431	10.0031	10.3709	11.5362	11.1043
PE 36:4|PE 18:1_18:3	4.24077	4.01312	4.44601	4.94117	4.62429	1.51057	1.38919	1.4966	1.26544	1.30897	2.30118	1.99746	2.15032	2.23675	1.95242	0.869348	1.07697	1.10589	1.04853	0.952028	5.56571	5.4603	4.25338	4.37853	5.86878
PE 36:5|PE 18:2_18:3	1.50706	1.34803	1.43081	1.59753	1.61862	0.265229	0.259459	0.280987	0.252708	0.243748	0.844552	0.778322	0.869079	0.779155	0.737506	0.263024	0.357928	0.414197	0.355531	0.328123	1.63617	1.55707	1.30367	1.30039	1.52542
PE 36:6|PE 18:3_18:3	0.0988803	0.0912999	0.111864	0.121556	0.116792	0.0277712	0.024788	0.0260394	0.022266	0.0206312	0.0888868	0.0740391	0.0803604	0.0841367	0.066193	0.0317903	0.0377085	0.0499417	0.0405079	0.0357815	0.109595	0.0962343	0.073191	0.0698627	0.0865303
PE 37:1|PE 19:0_18:1	0.00922211	0.00892206	0.00850925	0.0113793	0.0101583	0.0033908	0.00458706	0.00303073	0.00306731	0.00272025	0.00638915	0.00393811	0.00504634	0.00461562	0.00451977	0.00595315	0.00568232	0.00653894	0.00518457	0.00610626	0.017586	0.0160565	0.0116746	0.0133787	0.0133068
PE 37:2|PE 19:0_18:2	0.00935883	0.0080359	0.007232	0.0086516	0.00983037	0.00096642	0.00565642	0.00101292	0.00414893	0.00123654	0.0044322	0.00330916	0.00840364	0.00290617	0.00942191	0.00482741	0.00463737	0.00509103	0.0082108	0.00516755	0.0170326	0.0158427	0.0107183	0.013062	0.0132397
PE 38:1|PE 20:0_18:1	0.0464295	0.0426852	0.0534052	0.0604935	0.0608568	0.0207343	0.021396	0.0174053	0.0160692	0.0164744	0.0272795	0.0190808	0.0207388	0.0265587	0.0227986	0.0275706	0.0292515	0.0304919	0.0299302	0.0299651	0.0666301	0.056693	0.0542383	0.0540263	0.0586369
PE 38:2|PE 18:1_20:1	0.0369297	0.035809	0.032175	0.0382859	0.0371762	0.0294642	0.0291956	0.0336785	0.0296847	0.031792	0.0645705	0.0590092	0.0568153	0.062521	0.0580893	0.0479663	0.0600639	0.0504617	0.0555752	0.0538526	0.0362619	0.0328632	0.033192	0.0397045	0.0361795
PE 38:2|PE 20:0_18:2	0.049277	0.0474197	0.0468718	0.0618445	0.059301	0.0135432	0.0122359	0.0142308	0.0124381	0.0118726	0.0242836	0.0208551	0.0215119	0.0232294	0.0216035	0.0206069	0.0268785	0.0247519	0.0250113	0.0244126	0.0669776	0.0571523	0.0527847	0.0563795	0.063067
PE 38:3|PE 20:0_18:3	0.0144918	0.0143544	0.016331	0.0182142	0.0156726	0.00521913	0.00365981	0.00426446	0.00341336	0.0035332	0.00691103	0.0054237	0.00570082	0.00711368	0.00465027	0.0053453	0.00748831	0.00526786	0.00587557	0.00493612	0.0183333	0.0159582	0.0145639	0.0146009	0.0161856
PE 38:3|PE 20:1_18:2	0.0351733	0.0329382	0.0328113	0.0381947	0.0350133	0.0119845	0.0120441	0.0127435	0.0126659	0.0124357	0.0315141	0.0340595	0.0326629	0.032647	0.0301196	0.0250728	0.0280589	0.0272309	0.0270514	0.0251159	0.0360942	0.0341664	0.0334343	0.0406471	0.0378903
PE 38:4|PE 20:1_18:3	0.0052817	0.00458714	0.00428622	0.00461102	0.0060202	0.000410586	0	0.000738557	0	0.000758924	0.00363352	0.00280778	0.0035279	0.00410099	0.00308405	0.00212909	0.00274405	0.00235377	0.00171632	0.00249958	0.00539629	0.00445175	0.00435088	0.00416798	0.005196
PE	60.6501	59.0873	57.0061	64.6392	63.7321	28.4955	28.0394	34.8369	29.3332	30.3714	47.977	43.1203	44.3429	46.3964	45.6926	37.9616	40.8045	37.8912	38.2699	37.0844	62.3031	60.2177	62.1337	68.2868	68.2104
PI 30:0|PI 14:0_16:0	0.022755	0.0189934	0.0243865	0.0234948	0.021912	0.0288591	0.0317409	0.0254317	0.0229615	0.0285762	0.024361	0.022686	0.0178497	0.0204459	0.0181062	0.0194118	0.0177443	0.020662	0.0202014	0.0203231	0.024835	0.0216349	0.0175502	0.0202077	0.0166037
PI 30:1|PI 14:0_16:1	0.0217533	0.02156	0.0225354	0.0216678	0.0221332	0.012875	0.0129552	0.0147173	0.0132659	0.015524	0.0192936	0.0186938	0.0155134	0.0173104	0.0175762	0.0211542	0.0176242	0.0148541	0.0194782	0.0186154	0.0207343	0.0207877	0.022066	0.0277794	0.019912
PI 32:0|PI 16:0_16:0	0.0940209	0.0925276	0.0953183	0.0992836	0.0945841	0.142619	0.143224	0.15051	0.129368	0.137313	0.087005	0.078154	0.0716389	0.0762287	0.0685934	0.0649006	0.0765595	0.0814647	0.0806927	0.0765014	0.082622	0.0699151	0.0574402	0.0584236	0.0565473
PI 32:1|PI 14:0_18:1	0.247733	0.287125	0.278034	0.279787	0.279946	0.203926	0.209644	0.197804	0.194784	0.207377	0.259919	0.245208	0.213225	0.224064	0.2181	0.291505	0.255872	0.266328	0.234076	0.246362	0.2781	0.268467	0.262792	0.29496	0.263693
PI 32:2|PI 16:1_16:1	0.0668819	0.0760263	0.0656851	0.0741046	0.0704707	0.0465008	0.0539387	0.0477165	0.0470266	0.0496154	0.0656041	0.0724668	0.057108	0.0575657	0.0632843	0.0849903	0.0689588	0.0700862	0.0691345	0.0732004	0.0778823	0.078086	0.0851211	0.0913631	0.08176
PI 33:1|PI 16:0_17:1	0.0167603	0.0172916	0.0172355	0.0172466	0.0184948	0.0148192	0.0145368	0.0150211	0.0118182	0.0135904	0.0238086	0.0158704	0.0178548	0.0171694	0.0166735	0.0216716	0.0173344	0.0153503	0.021636	0.0197349	0.0186506	0.0190952	0.0175179	0.0212708	0.0188308
PI 34:0|PI 16:0_18:0	0.0193739	0.0184286	0.0216994	0.0179688	0.0221839	0.0317432	0.0349074	0.0141133	0.0159746	0.0176056	0.01466	0.00994922	0.0112953	0.0124495	0.00919898	0.0138914	0.015232	0.0197978	0.0182365	0.0179184	0.0307518	0.0250299	0.0194572	0.0192849	0.0214744
PI 34:1|PI 16:0_18:1	0.572405	0.60403	0.625936	0.672979	0.636463	0.400221	0.408368	0.545578	0.459087	0.522127	0.66506	0.633286	0.57313	0.677426	0.573058	0.794998	0.935661	0.839013	0.893903	0.861649	0.480347	0.438728	0.490687	0.564848	0.475319
PI 34:2|PI 16:0_18:2	0.760964	0.823194	0.667599	0.742485	0.700568	0.908539	0.893436	1.12678	1.0455	1.01391	1.17746	1.21738	1.05731	1.12807	1.0324	1.20707	1.39684	1.25234	1.21263	1.19814	0.834	0.7461	0.813194	0.798868	0.807426
PI 34:3|PI 16:1_18:2	0.100998	0.104121	0.105387	0.114817	0.0952388	0.220732	0.20898	0.224423	0.209941	0.216817	0.205034	0.227233	0.180314	0.210063	0.175456	0.187057	0.217897	0.23058	0.199459	0.207552	0.114863	0.114647	0.102281	0.10234	0.0987341
PI 34:3|PI 16:1_18:2	0.211184	0.226118	0.201014	0.221082	0.198455	0.177858	0.167832	0.193509	0.192526	0.198717	0.312979	0.32129	0.263412	0.2786	0.27312	0.34901	0.309654	0.317732	0.339653	0.307166	0.260039	0.249948	0.282521	0.302518	0.277657
PI 34:4|PI 16:1_18:3	0.0281006	0.0324625	0.0311898	0.0341984	0.0330884	0.0494857	0.0432939	0.0514908	0.0490273	0.0521423	0.0520371	0.0723976	0.0459052	0.0582491	0.0494682	0.0514143	0.0578442	0.0633431	0.0559546	0.055253	0.0408064	0.0388608	0.0390931	0.0427353	0.0389197
PI 35:2|PI 17:0_18:2	0.00939536	0.0104964	0.00865011	0.00857833	0.0112544	0.0108207	0.00822981	0.00772898	0.00744983	0.00696582	0.0180618	0.0116347	0.0125947	0.0114741	0.00875059	0.0170119	0.0148591	0.0152452	0.0145435	0.0171519	0.0142354	0.0147967	0.0134663	0.0150079	0.015128
PI 35:3|PI 17:1_18:2	0.0116493	0.0137374	0.0137414	0.0134565	0.0117826	0.0136675	0.0145713	0.0144365	0.0135007	0.0143715	0.0229368	0.0195486	0.0224337	0.0220231	0.022029	0.0246806	0.0244385	0.0205404	0.0193559	0.0205521	0.0171226	0.0181696	0.0166944	0.020032	0.0181576
PI 35:4|PI 17:1_18:3	0.00161667	0.0019834	0.002134	0.00184786	0.00128213	0.00341765	0.00426124	0.00362988	0.00238533	0.00291468	0.00431001	0.00486216	0.0033041	0.00432163	0.00458671	0.00478043	0.0055543	0.00518992	0.00478146	0.00532892	0.0037076	0.00208512	0.00282219	0.00309283	0.00315657
PI 36:2|PI 18:0_18:2	0.146167	0.160993	0.144535	0.148351	0.149814	0.170986	0.185316	0.197974	0.170952	0.198299	0.289191	0.251452	0.234399	0.261438	0.223441	0.299251	0.341742	0.369475	0.315435	0.358183	0.199126	0.166349	0.205148	0.190638	0.194985
PI 36:2|PI 18:1_18:1	0.0673096	0.077337	0.0658346	0.0704529	0.0760315	0.0355576	0.038966	0.0398753	0.0323821	0.0361968	0.129701	0.107397	0.116573	0.115741	0.117628	0.196244	0.177766	0.159991	0.18185	0.180407	0.0875492	0.0833411	0.118682	0.151431	0.0943283
PI 36:3|PI 18:0_18:3	0.0686356	0.0753193	0.0721688	0.0745542	0.068927	0.0893859	0.0813777	0.100418	0.0803248	0.0785545	0.110065	0.114396	0.109502	0.124077	0.0924716	0.117915	0.147058	0.157288	0.135595	0.140498	0.0859164	0.079166	0.0839475	0.0832782	0.0845277
PI 36:3|PI 18:1_18:2	1.17749	1.21565	1.15699	1.21823	1.13843	0.763973	0.688729	1.01724	0.907714	0.902425	1.92638	1.80768	1.70516	1.85444	1.63982	2.49556	2.71855	2.27613	2.42429	2.42887	1.4106	1.31828	1.55967	1.72152	1.51252
PI 36:4|PI 18:1_18:3	0.603953	0.628109	0.652784	0.708052	0.622909	0.866006	0.885183	0.942978	0.874986	0.923078	0.944892	1.04886	0.877537	0.977954	0.894828	0.756217	0.977305	1.05624	0.884874	0.963109	0.670798	0.709008	0.626494	0.64175	0.714501
PI 36:5|PI 18:2_18:3	0.238022	0.199198	0.248775	0.268983	0.217961	0.561353	0.525357	0.498416	0.507194	0.558092	0.382016	0.544854	0.433758	0.455065	0.40011	0.229722	0.339602	0.381904	0.299526	0.32458	0.244506	0.227441	0.213763	0.184492	0.212911
PI 36:6|PI 18:3_18:3	0.0263244	0.027525	0.0288275	0.0284992	0.0263689	0.0987046	0.081482	0.0881417	0.0742272	0.0830316	0.0588522	0.0831097	0.0603638	0.0725765	0.0585405	0.0232484	0.0358104	0.0403953	0.0290588	0.0306823	0.0286082	0.0252499	0.0244297	0.020119	0.0282764
PI	4.5135	4.73223	4.55046	4.86012	4.5183	4.85205	4.73633	5.51793	5.06239	5.27725	6.79363	6.92841	6.10018	6.67675	5.97723	7.2717	8.16991	7.67395	7.47436	7.57177	5.0258	4.73518	5.07484	5.37596	5.05537
PS 34:2; PS(16:0/18:2)	0.528975	0.496761	0.520485	0.587893	0.496994	0.400418	0.358715	0.475301	0.380645	0.39475	0.170633	0.189191	0.175807	0.169439	0.199463	0.197762	0.185383	0.141714	0.14915	0.139075	0.607344	0.56712	0.551255	0.683593	0.622955
PS 34:3; PS(16:1/18:2)	0.393666	0.377129	0.414793	0.40643	0.371805	0.238941	0.216251	0.32261	0.273763	0.253159	0.145372	0.146306	0.146231	0.139255	0.17071	0.0771209	0.102307	0.0606043	0.082333	0.0903087	0.395875	0.411115	0.424896	0.431571	0.448911
PS 36:2; PS(18:1/18:1)	1.55322	1.67195	1.69201	1.76068	1.59625	1.92825	1.83817	2.14765	1.8778	1.82305	0.799618	0.757443	0.702816	0.699266	0.808438	0.854473	1.0048	0.789539	0.810018	0.883375	1.91502	1.80384	1.82559	2.06803	1.94288
PS 36:3; PS(18:1/18:2)	1.37181	1.37422	1.42958	1.51114	1.35515	1.27494	1.13473	1.39871	1.11711	1.06656	0.604335	0.619805	0.605522	0.611419	0.695226	0.443839	0.609428	0.49947	0.49616	0.503889	1.61597	1.65199	1.53183	1.7734	1.76966
PS 36:5; PS(18:2/18:3)	1.38993	1.35866	1.42571	1.51264	1.34866	0.746407	0.669525	0.74773	0.620141	0.570205	0.184419	0.199445	0.202158	0.235005	0.216407	0.122001	0.159247	0.144288	0.164703	0.130721	1.50282	1.5164	1.27926	1.42821	1.51
PS 36:6; PS(18:3/18:3)	0.337887	0.30808	0.349279	0.374532	0.344218	0.171268	0.140768	0.171734	0.132057	0.1254	0.06235	0.0538484	0.0608404	0.0703576	0.0601824	0.0332367	0.0544344	0.0589644	0.0583188	0.0455167	0.392719	0.361091	0.313857	0.310306	0.356623
PS 38:2; PS(18:1/20:1)	0.0510849	0.0527707	0.0686171	0.046879	0.067285	0.0476728	0.0282061	0.0582889	0.0341575	0.0231262	0.0117406	0.0119779	0.0073446	0.0108949	0.0123469	0.00646349	0.0268475	0.00506244	0.00574749	0.0104993	0.0709103	0.0523974	0.0418515	0.0636031	0.0274212
PS	5.62656	5.63958	5.90048	6.20019	5.58036	4.8079	4.38637	5.32202	4.43567	4.25624	1.97847	1.97802	1.90072	1.93564	2.16277	1.7349	2.14244	1.69964	1.76643	1.80338	6.50066	6.36396	5.96854	6.75871	6.67845
PG 32:0|PG 16:0_16:0	0.00949612	0.0101669	0.0096111	0.00796533	0.00872822	0.0135522	0.0127518	0.0107284	0.0116488	0.0114475	0.01466	0.00670456	0.0103953	0.0118002	0.00895213	0.0113823	0.013322	0.0123666	0.0118787	0.00962229	0.00656494	0.0062821	0.00644753	0.00599345	0.00774277
PG 32:1|PG 16:0_16:1	0.0847877	0.116615	0.080341	0.0756221	0.0761936	0.0794139	0.0739919	0.0673947	0.0682641	0.0710371	0.0944661	0.0701098	0.0723061	0.0667851	0.0788065	0.0866598	0.080659	0.0797981	0.0730072	0.0578606	0.0617455	0.0734871	0.0908584	0.092553	0.0843417
PG 32:2|PG 16:1_16:1	0.0203447	0.0280912	0.0223515	0.0191073	0.0199127	0.0189235	0.0199971	0.0148576	0.0153339	0.0114541	0.0207731	0.0118247	0.0126619	0.0123751	0.0151485	0.0227721	0.0167988	0.01732	0.0181051	0.014907	0.0155642	0.0158067	0.0207818	0.0216074	0.0210798
PG 34:1|PG 16:0_18:1	0.0497841	0.0692472	0.0479843	0.0533529	0.0513418	0.103531	0.0935055	0.0710101	0.0784373	0.082187	0.0954492	0.0710873	0.0740132	0.0727065	0.0735933	0.107067	0.131381	0.107947	0.102174	0.0964556	0.0439912	0.048571	0.057965	0.0539415	0.0572471
PG 34:2|PG 16:0_18:2	0.0824034	0.094291	0.0793597	0.0827118	0.0795834	0.114673	0.108406	0.107383	0.115984	0.0965292	0.134341	0.0932287	0.090571	0.0918003	0.095904	0.104526	0.12999	0.111193	0.10102	0.0893211	0.0682363	0.0810633	0.081723	0.0803475	0.0838625
PG 34:3|PG 16:0_18:3	0.00809022	0.0107118	0.00893674	0.00993847	0.010835	0.021026	0.0184506	0.0169237	0.0168445	0.0162821	0.025531	0.0145776	0.0165141	0.0194207	0.0138762	0.0213622	0.0309377	0.0293909	0.0234032	0.0217407	0.00645278	0.00670903	0.00717157	0.00525381	0.0064196
PG 34:3|PG 16:1_18:2	0.0298922	0.0461342	0.0357506	0.0289998	0.0383684	0.0332263	0.0296258	0.0308008	0.0205707	0.0228243	0.0370621	0.0203178	0.0284724	0.0288358	0.029803	0.0416419	0.0306957	0.0311083	0.0304677	0.0276703	0.0293514	0.0302619	0.02102	0.0246001	0.0274773
PG 34:4|PG 16:1_18:3	0.00089287	0.00152195	0.00281751	0.00103463	0.00220956	0.00299508	0.00229076	0.00224552	0.00349597	0.00214279	0.00478881	0.00246206	0.00273543	0.00308334	0.00282803	0.00442739	0.00605147	0.00556453	0.00482683	0.00443083	0	0	0.000690441	0.00150347	0.0019169
PG 36:3|PG 18:1_18:2	0.053272	0.062134	0.0491752	0.0506211	0.0532097	0.0500376	0.0457979	0.0476381	0.0501817	0.0486812	0.0876639	0.0491806	0.056768	0.0629027	0.057858	0.0758673	0.10383	0.073992	0.0781381	0.0810595	0.0416523	0.0355914	0.0403991	0.0375896	0.0450929
PG 36:4|PG 18:1_18:3	0.0257818	0.0279329	0.0298869	0.0230274	0.0264474	0.0311565	0.0309358	0.0258843	0.026632	0.0261417	0.0340012	0.0194926	0.0217944	0.0245022	0.0202343	0.0197014	0.0286129	0.0277729	0.022796	0.0222272	0.0141944	0.0196225	0.0166894	0.0135438	0.0171273
PG 36:5|PG 18:2_18:3	0.00415931	0.00345174	0.00427676	0.0041814	0.00436918	0.00816434	0.00593813	0.00629429	0.00455331	0.00519337	0.0124206	0.00579204	0.00666293	0.00763404	0.00646725	0.00446206	0.00957659	0.00855873	0.00706488	0.00605391	0.00224396	0.00170292	0.00156494	0.00207762	0.000957493
PG	0.368904	0.470297	0.370491	0.356562	0.371199	0.4767	0.441691	0.40116	0.411946	0.39392	0.561157	0.364778	0.392895	0.401846	0.403471	0.499869	0.581856	0.505013	0.472882	0.431349	0.289997	0.319098	0.345311	0.339011	0.353265
